# Supplementary material for: Citizen Science Provides an Efficient Method for Broad-Scale Tick-Borne Pathogen Surveillance of Ixodes pacificus and Ixodes scapularis across the United States
Source: mSphere. 2021 Sep 29;6(5):e00682-21. doi: 10.1128/mSphere.00682-21 (PMC8550138; doi:10.1128/mSphere.00682-21)
Supplement: TABLE S1 [file msphere.00682-21-st001.csv]

	STATE	COUNTY	SPECIES	A. PHAGOCYTOPHILUM [n positive/total (%, 95% CI)]	BAB. MICROTI [n positive/total (%, 95% CI)]	LYME GROUP BORRELIA [n positive/total (%, 95% CI)]	BORRELIA MIYAMOTOI [n positive/total (%, 95% CI)]
1	AL	BARBOUR	IXODES SCAPULARIS	0/1 (0, 0-94.5)	0/1 (0, 0-94.5)	0/1 (0, 0-94.5)	0/1 (0, 0-94.5)
2	AL	JEFFERSON	IXODES SCAPULARIS	0/1 (0, 0-94.5)	0/1 (0, 0-94.5)	0/1 (0, 0-94.5)	0/1 (0, 0-94.5)
3	AL	LEE	IXODES SCAPULARIS	0/1 (0, 0-94.5)	1/1 (100, 5.5-100)	0/1 (0, 0-94.5)	0/1 (0, 0-94.5)
4	AL	LOWNDES	IXODES SCAPULARIS	0/1 (0, 0-94.5)	0/1 (0, 0-94.5)	0/1 (0, 0-94.5)	0/1 (0, 0-94.5)
5	AL	MADISON	IXODES SCAPULARIS	0/1 (0, 0-94.5)	0/1 (0, 0-94.5)	0/1 (0, 0-94.5)	0/1 (0, 0-94.5)
6	AL	MONTGOMERY	IXODES SCAPULARIS	0/1 (0, 0-94.5)	0/1 (0, 0-94.5)	0/1 (0, 0-94.5)	0/1 (0, 0-94.5)
7	AL	SHELBY	IXODES SCAPULARIS	0/2 (0, 0-80.2)	0/2 (0, 0-80.2)	0/2 (0, 0-80.2)	0/2 (0, 0-80.2)
8	AL	WILCOX	IXODES SCAPULARIS	0/1 (0, 0-94.5)	0/1 (0, 0-94.5)	0/1 (0, 0-94.5)	0/1 (0, 0-94.5)
9	AR	BENTON	IXODES SCAPULARIS	0/1 (0, 0-94.5)	0/1 (0, 0-94.5)	0/1 (0, 0-94.5)	0/1 (0, 0-94.5)
10	AR	CARROLL	IXODES SCAPULARIS	0/1 (0, 0-94.5)	0/1 (0, 0-94.5)	0/1 (0, 0-94.5)	0/1 (0, 0-94.5)
11	AR	MADISON	IXODES SCAPULARIS	0/5 (0, 0-53.7)	1/5 (20, 1.1-70.1)	0/5 (0, 0-53.7)	0/5 (0, 0-53.7)
12	AR	NA	IXODES SCAPULARIS	0/1 (0, 0-94.5)	0/1 (0, 0-94.5)	0/1 (0, 0-94.5)	0/1 (0, 0-94.5)
13	AR	NEWTON	IXODES SCAPULARIS	0/1 (0, 0-94.5)	0/1 (0, 0-94.5)	0/1 (0, 0-94.5)	0/1 (0, 0-94.5)
14	AR	PERRY	IXODES SCAPULARIS	0/1 (0, 0-94.5)	0/1 (0, 0-94.5)	0/1 (0, 0-94.5)	0/1 (0, 0-94.5)
15	AR	PULASKI	IXODES SCAPULARIS	0/2 (0, 0-80.2)	0/2 (0, 0-80.2)	0/2 (0, 0-80.2)	0/2 (0, 0-80.2)
16	AR	SALINE	IXODES SCAPULARIS	0/1 (0, 0-94.5)	0/1 (0, 0-94.5)	0/1 (0, 0-94.5)	0/1 (0, 0-94.5)
17	AR	UNION	IXODES SCAPULARIS	0/1 (0, 0-94.5)	0/1 (0, 0-94.5)	0/1 (0, 0-94.5)	0/1 (0, 0-94.5)
18	AZ	MARICOPA	IXODES PACIFICUS	0/2 (0, 0-80.2)	0/2 (0, 0-80.2)	0/2 (0, 0-80.2)	0/2 (0, 0-80.2)
19	AZ	PIMA	IXODES PACIFICUS	0/3 (0, 0-69)	0/3 (0, 0-69)	0/3 (0, 0-69)	0/3 (0, 0-69)
20	AZ	PIMA	IXODES SCAPULARIS	0/1 (0, 0-94.5)	0/1 (0, 0-94.5)	0/1 (0, 0-94.5)	0/1 (0, 0-94.5)
21	CA	ALAMEDA	IXODES PACIFICUS	1/83 (1.2, 0.1-7.5)	0/83 (0, 0-5.5)	2/83 (2.4, 0.4-9.2)	0/83 (0, 0-5.5)
22	CA	BUTTE	IXODES PACIFICUS	0/20 (0, 0-20)	0/20 (0, 0-20)	1/20 (5, 0.3-26.9)	0/20 (0, 0-20)
23	CA	CALAVERAS	IXODES PACIFICUS	0/4 (0, 0-60.4)	0/4 (0, 0-60.4)	0/4 (0, 0-60.4)	0/4 (0, 0-60.4)
24	CA	CONTRA COSTA	IXODES PACIFICUS	0/80 (0, 0-5.7)	0/80 (0, 0-5.7)	1/80 (1.2, 0.1-7.7)	1/80 (1.2, 0.1-7.7)
25	CA	DEL NORTE	IXODES PACIFICUS	0/4 (0, 0-60.4)	0/4 (0, 0-60.4)	0/4 (0, 0-60.4)	0/4 (0, 0-60.4)
26	CA	EL DORADO	IXODES PACIFICUS	6/207 (2.9, 1.2-6.5)	0/207 (0, 0-2.3)	5/207 (2.4, 0.9-5.9)	1/207 (0.5, 0-3.1)
27	CA	FRESNO	IXODES PACIFICUS	0/20 (0, 0-20)	0/20 (0, 0-20)	2/20 (10, 1.8-33.1)	0/20 (0, 0-20)
28	CA	HUMBOLDT	IXODES PACIFICUS	0/44 (0, 0-10)	0/44 (0, 0-10)	3/44 (6.8, 1.8-19.7)	2/44 (4.5, 0.8-16.7)
29	CA	INYO	IXODES PACIFICUS	0/1 (0, 0-94.5)	0/1 (0, 0-94.5)	0/1 (0, 0-94.5)	0/1 (0, 0-94.5)
30	CA	KERN	IXODES PACIFICUS	0/1 (0, 0-94.5)	0/1 (0, 0-94.5)	0/1 (0, 0-94.5)	0/1 (0, 0-94.5)
31	CA	LAKE	IXODES PACIFICUS	1/6 (16.7, 0.9-63.5)	0/6 (0, 0-48.3)	0/6 (0, 0-48.3)	0/6 (0, 0-48.3)
32	CA	LOS ANGELES	IXODES PACIFICUS	0/20 (0, 0-20)	0/20 (0, 0-20)	0/20 (0, 0-20)	0/20 (0, 0-20)
33	CA	MADERA	IXODES PACIFICUS	0/2 (0, 0-80.2)	0/2 (0, 0-80.2)	0/2 (0, 0-80.2)	0/2 (0, 0-80.2)
34	CA	MARIN	IXODES PACIFICUS	1/149 (0.7, 0-4.2)	0/149 (0, 0-3.1)	5/149 (3.4, 1.2-8.1)	4/149 (2.7, 0.9-7.2)
35	CA	MARIPOSA	IXODES PACIFICUS	0/5 (0, 0-53.7)	0/5 (0, 0-53.7)	0/5 (0, 0-53.7)	0/5 (0, 0-53.7)
36	CA	MENDOCINO	IXODES PACIFICUS	5/333 (1.5, 0.6-3.7)	0/333 (0, 0-1.4)	8/333 (2.4, 1.1-4.9)	4/333 (1.2, 0.4-3.3)
37	CA	MERCED	IXODES PACIFICUS	0/1 (0, 0-94.5)	0/1 (0, 0-94.5)	0/1 (0, 0-94.5)	0/1 (0, 0-94.5)
38	CA	MONTEREY	IXODES PACIFICUS	0/54 (0, 0-8.3)	0/54 (0, 0-8.3)	0/54 (0, 0-8.3)	2/54 (3.7, 0.6-13.8)
39	CA	NAPA	IXODES PACIFICUS	0/14 (0, 0-26.8)	0/14 (0, 0-26.8)	0/14 (0, 0-26.8)	0/14 (0, 0-26.8)
40	CA	NEVADA	IXODES PACIFICUS	0/46 (0, 0-9.6)	0/46 (0, 0-9.6)	2/46 (4.3, 0.8-16)	1/46 (2.2, 0.1-13)
41	CA	ORANGE	IXODES PACIFICUS	0/7 (0, 0-43.9)	0/7 (0, 0-43.9)	0/7 (0, 0-43.9)	0/7 (0, 0-43.9)
42	CA	PLACER	IXODES PACIFICUS	0/18 (0, 0-21.9)	0/18 (0, 0-21.9)	0/18 (0, 0-21.9)	0/18 (0, 0-21.9)
43	CA	PLUMAS	IXODES PACIFICUS	0/2 (0, 0-80.2)	0/2 (0, 0-80.2)	0/2 (0, 0-80.2)	0/2 (0, 0-80.2)
44	CA	RIVERSIDE	IXODES PACIFICUS	0/1 (0, 0-94.5)	0/1 (0, 0-94.5)	0/1 (0, 0-94.5)	0/1 (0, 0-94.5)
45	CA	SACRAMENTO	IXODES PACIFICUS	0/3 (0, 0-69)	0/3 (0, 0-69)	0/3 (0, 0-69)	0/3 (0, 0-69)
46	CA	SAN BENITO	IXODES PACIFICUS	0/2 (0, 0-80.2)	0/2 (0, 0-80.2)	0/2 (0, 0-80.2)	0/2 (0, 0-80.2)
47	CA	SAN BERNARDINO	IXODES PACIFICUS	0/2 (0, 0-80.2)	0/2 (0, 0-80.2)	0/2 (0, 0-80.2)	0/2 (0, 0-80.2)
48	CA	SAN DIEGO	IXODES PACIFICUS	0/9 (0, 0-37.1)	0/9 (0, 0-37.1)	0/9 (0, 0-37.1)	0/9 (0, 0-37.1)
49	CA	SAN FRANCISCO	IXODES PACIFICUS	0/21 (0, 0-19.2)	0/21 (0, 0-19.2)	0/21 (0, 0-19.2)	0/21 (0, 0-19.2)
50	CA	SAN LUIS OBISPO	IXODES PACIFICUS	0/40 (0, 0-10.9)	0/40 (0, 0-10.9)	0/40 (0, 0-10.9)	0/40 (0, 0-10.9)
51	CA	SAN MATEO	IXODES PACIFICUS	3/205 (1.5, 0.4-4.6)	0/205 (0, 0-2.3)	12/205 (5.9, 3.2-10.2)	1/205 (0.5, 0-3.1)
52	CA	SANTA BARBARA	IXODES PACIFICUS	0/16 (0, 0-24.1)	0/16 (0, 0-24.1)	0/16 (0, 0-24.1)	0/16 (0, 0-24.1)
53	CA	SANTA CLARA	IXODES PACIFICUS	4/93 (4.3, 1.4-11.3)	0/93 (0, 0-4.9)	1/93 (1.1, 0.1-6.7)	2/93 (2.2, 0.4-8.3)
54	CA	SANTA CRUZ	IXODES PACIFICUS	4/296 (1.4, 0.4-3.7)	0/296 (0, 0-1.6)	7/296 (2.4, 1-5)	2/296 (0.7, 0.1-2.7)
55	CA	SHASTA	IXODES PACIFICUS	0/13 (0, 0-28.3)	0/13 (0, 0-28.3)	0/13 (0, 0-28.3)	0/13 (0, 0-28.3)
56	CA	SIERRA	IXODES PACIFICUS	0/1 (0, 0-94.5)	0/1 (0, 0-94.5)	0/1 (0, 0-94.5)	0/1 (0, 0-94.5)
57	CA	SISKIYOU	IXODES PACIFICUS	0/28 (0, 0-15)	0/28 (0, 0-15)	2/28 (7.1, 1.2-25)	0/28 (0, 0-15)
58	CA	SOLANO	IXODES PACIFICUS	0/7 (0, 0-43.9)	0/7 (0, 0-43.9)	0/7 (0, 0-43.9)	0/7 (0, 0-43.9)
59	CA	SONOMA	IXODES PACIFICUS	0/200 (0, 0-2.3)	0/200 (0, 0-2.3)	4/200 (2, 0.6-5.4)	3/200 (1.5, 0.4-4.7)
60	CA	STANISLAUS	IXODES PACIFICUS	0/1 (0, 0-94.5)	0/1 (0, 0-94.5)	0/1 (0, 0-94.5)	0/1 (0, 0-94.5)
61	CA	TRINITY	IXODES PACIFICUS	0/6 (0, 0-48.3)	0/6 (0, 0-48.3)	0/6 (0, 0-48.3)	0/6 (0, 0-48.3)
62	CA	TULARE	IXODES PACIFICUS	0/11 (0, 0-32.1)	0/11 (0, 0-32.1)	0/11 (0, 0-32.1)	0/11 (0, 0-32.1)
63	CA	TUOLUMNE	IXODES PACIFICUS	0/10 (0, 0-34.5)	0/10 (0, 0-34.5)	1/10 (10, 0.5-45.9)	1/10 (10, 0.5-45.9)
64	CA	VENTURA	IXODES PACIFICUS	0/3 (0, 0-69)	0/3 (0, 0-69)	0/3 (0, 0-69)	0/3 (0, 0-69)
65	CA	YUBA	IXODES PACIFICUS	0/4 (0, 0-60.4)	0/4 (0, 0-60.4)	0/4 (0, 0-60.4)	0/4 (0, 0-60.4)
66	CT	FAIRFIELD	IXODES SCAPULARIS	0/27 (0, 0-15.5)	1/27 (3.7, 0.2-20.9)	5/27 (18.5, 7-38.7)	0/27 (0, 0-15.5)
67	CT	HARTFORD	IXODES SCAPULARIS	1/31 (3.2, 0.2-18.5)	1/31 (3.2, 0.2-18.5)	5/31 (16.1, 6.1-34.5)	1/31 (3.2, 0.2-18.5)
68	CT	LITCHFIELD	IXODES SCAPULARIS	0/12 (0, 0-30.1)	0/12 (0, 0-30.1)	4/12 (33.3, 11.3-64.6)	0/12 (0, 0-30.1)
69	CT	MIDDLESEX	IXODES SCAPULARIS	1/12 (8.3, 0.4-40.2)	2/12 (16.7, 2.9-49.1)	1/12 (8.3, 0.4-40.2)	0/12 (0, 0-30.1)
70	CT	NEW HAVEN	IXODES SCAPULARIS	1/16 (6.2, 0.3-32.3)	1/16 (6.2, 0.3-32.3)	4/16 (25, 8.3-52.6)	0/16 (0, 0-24.1)
71	CT	NEW LONDON	IXODES SCAPULARIS	3/28 (10.7, 2.8-29.4)	1/28 (3.6, 0.2-20.2)	4/28 (14.3, 4.7-33.6)	1/28 (3.6, 0.2-20.2)
72	CT	TOLLAND	IXODES SCAPULARIS	3/15 (20, 5.3-48.6)	0/15 (0, 0-25.3)	8/15 (53.3, 27.4-77.7)	0/15 (0, 0-25.3)
73	CT	WINDHAM	IXODES SCAPULARIS	2/25 (8, 1.4-27.5)	1/25 (4, 0.2-22.3)	8/25 (32, 15.7-53.6)	0/25 (0, 0-16.6)
74	DC	DISTRICT OF COLUMBIA	IXODES SCAPULARIS	0/2 (0, 0-80.2)	0/2 (0, 0-80.2)	0/2 (0, 0-80.2)	0/2 (0, 0-80.2)
75	DC	WASHINGTON DC	IXODES SCAPULARIS	0/1 (0, 0-94.5)	0/1 (0, 0-94.5)	0/1 (0, 0-94.5)	0/1 (0, 0-94.5)
76	DE	KENT	IXODES SCAPULARIS	0/3 (0, 0-69)	0/3 (0, 0-69)	1/3 (33.3, 1.8-87.5)	0/3 (0, 0-69)
77	DE	NEW CASTLE	IXODES SCAPULARIS	0/6 (0, 0-48.3)	0/6 (0, 0-48.3)	0/6 (0, 0-48.3)	0/6 (0, 0-48.3)
78	DE	SUSSEX	IXODES SCAPULARIS	0/3 (0, 0-69)	0/3 (0, 0-69)	0/3 (0, 0-69)	0/3 (0, 0-69)
79	FL	ALACHUA	IXODES SCAPULARIS	0/1 (0, 0-94.5)	0/1 (0, 0-94.5)	0/1 (0, 0-94.5)	0/1 (0, 0-94.5)
80	FL	BRADFORD	IXODES SCAPULARIS	0/1 (0, 0-94.5)	0/1 (0, 0-94.5)	0/1 (0, 0-94.5)	0/1 (0, 0-94.5)
81	FL	BREVARD	IXODES SCAPULARIS	0/2 (0, 0-80.2)	0/2 (0, 0-80.2)	0/2 (0, 0-80.2)	0/2 (0, 0-80.2)
82	FL	CHARLOTTE	IXODES SCAPULARIS	0/1 (0, 0-94.5)	0/1 (0, 0-94.5)	0/1 (0, 0-94.5)	0/1 (0, 0-94.5)
83	FL	CITRUS	IXODES SCAPULARIS	0/7 (0, 0-43.9)	0/7 (0, 0-43.9)	0/7 (0, 0-43.9)	0/7 (0, 0-43.9)
84	FL	DIXIE	IXODES SCAPULARIS	0/1 (0, 0-94.5)	0/1 (0, 0-94.5)	0/1 (0, 0-94.5)	0/1 (0, 0-94.5)
85	FL	DUVAL	IXODES SCAPULARIS	0/4 (0, 0-60.4)	0/4 (0, 0-60.4)	1/4 (25, 1.3-78.1)	0/4 (0, 0-60.4)
86	FL	FLAGLER	IXODES SCAPULARIS	0/1 (0, 0-94.5)	0/1 (0, 0-94.5)	1/1 (100, 5.5-100)	0/1 (0, 0-94.5)
87	FL	HERNANDO	IXODES SCAPULARIS	0/1 (0, 0-94.5)	0/1 (0, 0-94.5)	0/1 (0, 0-94.5)	0/1 (0, 0-94.5)
88	FL	HILLSBOROUGH	IXODES SCAPULARIS	0/3 (0, 0-69)	0/3 (0, 0-69)	0/3 (0, 0-69)	0/3 (0, 0-69)
89	FL	LAKE	IXODES SCAPULARIS	0/1 (0, 0-94.5)	0/1 (0, 0-94.5)	0/1 (0, 0-94.5)	0/1 (0, 0-94.5)
90	FL	LEON	IXODES SCAPULARIS	0/3 (0, 0-69)	0/3 (0, 0-69)	0/3 (0, 0-69)	0/3 (0, 0-69)
91	FL	MARION	IXODES SCAPULARIS	0/3 (0, 0-69)	0/3 (0, 0-69)	0/3 (0, 0-69)	0/3 (0, 0-69)
92	FL	MIAMI-DADE	IXODES SCAPULARIS	0/8 (0, 0-40.2)	0/8 (0, 0-40.2)	2/8 (25, 4.5-64.4)	0/8 (0, 0-40.2)
93	FL	ORANGE	IXODES SCAPULARIS	0/1 (0, 0-94.5)	0/1 (0, 0-94.5)	0/1 (0, 0-94.5)	0/1 (0, 0-94.5)
94	FL	PALM BEACH	IXODES SCAPULARIS	0/1 (0, 0-94.5)	0/1 (0, 0-94.5)	0/1 (0, 0-94.5)	0/1 (0, 0-94.5)
95	FL	PINELLAS	IXODES SCAPULARIS	0/1 (0, 0-94.5)	0/1 (0, 0-94.5)	0/1 (0, 0-94.5)	0/1 (0, 0-94.5)
96	FL	SANTA ROSA	IXODES SCAPULARIS	0/2 (0, 0-80.2)	0/2 (0, 0-80.2)	0/2 (0, 0-80.2)	0/2 (0, 0-80.2)
97	FL	SEMINOLE	IXODES SCAPULARIS	0/1 (0, 0-94.5)	0/1 (0, 0-94.5)	0/1 (0, 0-94.5)	0/1 (0, 0-94.5)
98	FL	VOLUSIA	IXODES SCAPULARIS	0/2 (0, 0-80.2)	0/2 (0, 0-80.2)	0/2 (0, 0-80.2)	0/2 (0, 0-80.2)
99	FL	WASHINGTON	IXODES SCAPULARIS	0/2 (0, 0-80.2)	0/2 (0, 0-80.2)	0/2 (0, 0-80.2)	0/2 (0, 0-80.2)
100	GA	BAKER	IXODES SCAPULARIS	0/1 (0, 0-94.5)	0/1 (0, 0-94.5)	0/1 (0, 0-94.5)	0/1 (0, 0-94.5)
101	GA	CATOOSA	IXODES SCAPULARIS	0/1 (0, 0-94.5)	0/1 (0, 0-94.5)	0/1 (0, 0-94.5)	0/1 (0, 0-94.5)
102	GA	CHATHAM	IXODES SCAPULARIS	0/1 (0, 0-94.5)	0/1 (0, 0-94.5)	0/1 (0, 0-94.5)	0/1 (0, 0-94.5)
103	GA	CLAYTON	IXODES SCAPULARIS	0/1 (0, 0-94.5)	0/1 (0, 0-94.5)	0/1 (0, 0-94.5)	0/1 (0, 0-94.5)
104	GA	COBB	IXODES SCAPULARIS	0/2 (0, 0-80.2)	0/2 (0, 0-80.2)	1/2 (50, 9.5-90.5)	0/2 (0, 0-80.2)
105	GA	DEKALB	IXODES SCAPULARIS	0/1 (0, 0-94.5)	0/1 (0, 0-94.5)	0/1 (0, 0-94.5)	0/1 (0, 0-94.5)
106	GA	DOUGLAS	IXODES SCAPULARIS	0/1 (0, 0-94.5)	0/1 (0, 0-94.5)	0/1 (0, 0-94.5)	0/1 (0, 0-94.5)
107	GA	FAYETTE	IXODES SCAPULARIS	0/1 (0, 0-94.5)	0/1 (0, 0-94.5)	0/1 (0, 0-94.5)	0/1 (0, 0-94.5)
108	GA	FULTON	IXODES SCAPULARIS	0/2 (0, 0-80.2)	0/2 (0, 0-80.2)	0/2 (0, 0-80.2)	0/2 (0, 0-80.2)
109	GA	GWINNETT	IXODES SCAPULARIS	0/3 (0, 0-69)	0/3 (0, 0-69)	0/3 (0, 0-69)	0/3 (0, 0-69)
110	GA	LAURENS	IXODES SCAPULARIS	0/1 (0, 0-94.5)	0/1 (0, 0-94.5)	0/1 (0, 0-94.5)	0/1 (0, 0-94.5)
111	GA	OCONEE	IXODES SCAPULARIS	0/1 (0, 0-94.5)	0/1 (0, 0-94.5)	0/1 (0, 0-94.5)	0/1 (0, 0-94.5)
112	IA	BUCHANAN	IXODES SCAPULARIS	0/1 (0, 0-94.5)	0/1 (0, 0-94.5)	0/1 (0, 0-94.5)	0/1 (0, 0-94.5)
113	IA	DES MOINES	IXODES SCAPULARIS	0/1 (0, 0-94.5)	0/1 (0, 0-94.5)	0/1 (0, 0-94.5)	0/1 (0, 0-94.5)
114	IA	DUBUQUE	IXODES SCAPULARIS	0/4 (0, 0-60.4)	0/4 (0, 0-60.4)	1/4 (25, 1.3-78.1)	0/4 (0, 0-60.4)
115	IA	JEFFERSON	IXODES SCAPULARIS	0/1 (0, 0-94.5)	0/1 (0, 0-94.5)	0/1 (0, 0-94.5)	0/1 (0, 0-94.5)
116	IA	JOHNSON	IXODES SCAPULARIS	0/2 (0, 0-80.2)	0/2 (0, 0-80.2)	0/2 (0, 0-80.2)	0/2 (0, 0-80.2)
117	IA	LEE	IXODES SCAPULARIS	0/1 (0, 0-94.5)	1/1 (100, 5.5-100)	0/1 (0, 0-94.5)	0/1 (0, 0-94.5)
118	IA	LINN	IXODES SCAPULARIS	0/4 (0, 0-60.4)	0/4 (0, 0-60.4)	0/4 (0, 0-60.4)	0/4 (0, 0-60.4)
119	IA	POLK	IXODES SCAPULARIS	0/1 (0, 0-94.5)	0/1 (0, 0-94.5)	0/1 (0, 0-94.5)	0/1 (0, 0-94.5)
120	IA	SCOTT	IXODES SCAPULARIS	0/1 (0, 0-94.5)	0/1 (0, 0-94.5)	0/1 (0, 0-94.5)	0/1 (0, 0-94.5)
121	IA	STORY	IXODES SCAPULARIS	0/2 (0, 0-80.2)	0/2 (0, 0-80.2)	0/2 (0, 0-80.2)	0/2 (0, 0-80.2)
122	IA	WEBSTER	IXODES SCAPULARIS	0/1 (0, 0-94.5)	0/1 (0, 0-94.5)	0/1 (0, 0-94.5)	0/1 (0, 0-94.5)
123	IA	WINNESHIEK	IXODES SCAPULARIS	0/2 (0, 0-80.2)	0/2 (0, 0-80.2)	0/2 (0, 0-80.2)	1/2 (50, 9.5-90.5)
124	IL	ADAMS	IXODES SCAPULARIS	0/1 (0, 0-94.5)	0/1 (0, 0-94.5)	0/1 (0, 0-94.5)	0/1 (0, 0-94.5)
125	IL	COOK	IXODES SCAPULARIS	0/11 (0, 0-32.1)	0/11 (0, 0-32.1)	0/11 (0, 0-32.1)	0/11 (0, 0-32.1)
126	IL	CRAWFORD	IXODES SCAPULARIS	0/1 (0, 0-94.5)	0/1 (0, 0-94.5)	0/1 (0, 0-94.5)	0/1 (0, 0-94.5)
127	IL	DUPAGE	IXODES SCAPULARIS	0/6 (0, 0-48.3)	0/6 (0, 0-48.3)	2/6 (33.3, 6-75.9)	0/6 (0, 0-48.3)
128	IL	HENRY	IXODES SCAPULARIS	0/1 (0, 0-94.5)	0/1 (0, 0-94.5)	1/1 (100, 5.5-100)	0/1 (0, 0-94.5)
129	IL	JO DAVIESS	IXODES SCAPULARIS	0/2 (0, 0-80.2)	0/2 (0, 0-80.2)	0/2 (0, 0-80.2)	0/2 (0, 0-80.2)
130	IL	KANE	IXODES SCAPULARIS	0/3 (0, 0-69)	0/3 (0, 0-69)	0/3 (0, 0-69)	0/3 (0, 0-69)
131	IL	KANKAKEE	IXODES SCAPULARIS	0/2 (0, 0-80.2)	0/2 (0, 0-80.2)	1/2 (50, 9.5-90.5)	0/2 (0, 0-80.2)
132	IL	KENDALL	IXODES SCAPULARIS	0/1 (0, 0-94.5)	0/1 (0, 0-94.5)	0/1 (0, 0-94.5)	0/1 (0, 0-94.5)
133	IL	LAKE	IXODES SCAPULARIS	0/13 (0, 0-28.3)	0/13 (0, 0-28.3)	1/13 (7.7, 0.4-37.9)	0/13 (0, 0-28.3)
134	IL	LASALLE	IXODES SCAPULARIS	0/2 (0, 0-80.2)	0/2 (0, 0-80.2)	0/2 (0, 0-80.2)	0/2 (0, 0-80.2)
135	IL	LEE	IXODES SCAPULARIS	0/1 (0, 0-94.5)	0/1 (0, 0-94.5)	0/1 (0, 0-94.5)	0/1 (0, 0-94.5)
136	IL	MACON	IXODES SCAPULARIS	0/1 (0, 0-94.5)	0/1 (0, 0-94.5)	0/1 (0, 0-94.5)	0/1 (0, 0-94.5)
137	IL	MCHENRY	IXODES SCAPULARIS	0/13 (0, 0-28.3)	0/13 (0, 0-28.3)	3/13 (23.1, 6.2-54)	0/13 (0, 0-28.3)
138	IL	MENARD	IXODES SCAPULARIS	0/1 (0, 0-94.5)	0/1 (0, 0-94.5)	0/1 (0, 0-94.5)	0/1 (0, 0-94.5)
139	IL	MERCER	IXODES SCAPULARIS	0/1 (0, 0-94.5)	0/1 (0, 0-94.5)	0/1 (0, 0-94.5)	0/1 (0, 0-94.5)
140	IL	OGLE	IXODES SCAPULARIS	0/1 (0, 0-94.5)	0/1 (0, 0-94.5)	1/1 (100, 5.5-100)	0/1 (0, 0-94.5)
141	IL	PEORIA	IXODES SCAPULARIS	8/101 (7.9, 3.7-15.5)	0/101 (0, 0-4.6)	5/101 (5, 1.8-11.7)	0/101 (0, 0-4.6)
142	IL	SANGAMON	IXODES SCAPULARIS	0/1 (0, 0-94.5)	0/1 (0, 0-94.5)	0/1 (0, 0-94.5)	0/1 (0, 0-94.5)
143	IL	WAYNE	IXODES SCAPULARIS	0/1 (0, 0-94.5)	0/1 (0, 0-94.5)	0/1 (0, 0-94.5)	0/1 (0, 0-94.5)
144	IL	WHITESIDE	IXODES SCAPULARIS	0/1 (0, 0-94.5)	0/1 (0, 0-94.5)	0/1 (0, 0-94.5)	0/1 (0, 0-94.5)
145	IL	WILL	IXODES SCAPULARIS	0/2 (0, 0-80.2)	0/2 (0, 0-80.2)	0/2 (0, 0-80.2)	0/2 (0, 0-80.2)
146	IL	WINNEBAGO	IXODES SCAPULARIS	1/5 (20, 1.1-70.1)	0/5 (0, 0-53.7)	0/5 (0, 0-53.7)	0/5 (0, 0-53.7)
147	IN	BARTHOLOMEW	IXODES SCAPULARIS	0/4 (0, 0-60.4)	0/4 (0, 0-60.4)	0/4 (0, 0-60.4)	0/4 (0, 0-60.4)
148	IN	BOONE	IXODES SCAPULARIS	0/1 (0, 0-94.5)	1/1 (100, 5.5-100)	1/1 (100, 5.5-100)	0/1 (0, 0-94.5)
149	IN	BROWN	IXODES SCAPULARIS	0/1 (0, 0-94.5)	0/1 (0, 0-94.5)	0/1 (0, 0-94.5)	0/1 (0, 0-94.5)
150	IN	CASS	IXODES SCAPULARIS	0/3 (0, 0-69)	0/3 (0, 0-69)	1/3 (33.3, 1.8-87.5)	0/3 (0, 0-69)
151	IN	ELKHART	IXODES SCAPULARIS	0/1 (0, 0-94.5)	0/1 (0, 0-94.5)	0/1 (0, 0-94.5)	0/1 (0, 0-94.5)
152	IN	FLOYD	IXODES SCAPULARIS	0/3 (0, 0-69)	1/3 (33.3, 1.8-87.5)	0/3 (0, 0-69)	0/3 (0, 0-69)
153	IN	HAMILTON	IXODES SCAPULARIS	0/1 (0, 0-94.5)	0/1 (0, 0-94.5)	0/1 (0, 0-94.5)	0/1 (0, 0-94.5)
154	IN	HANCOCK	IXODES SCAPULARIS	0/1 (0, 0-94.5)	0/1 (0, 0-94.5)	0/1 (0, 0-94.5)	0/1 (0, 0-94.5)
155	IN	JACKSON	IXODES SCAPULARIS	0/2 (0, 0-80.2)	0/2 (0, 0-80.2)	0/2 (0, 0-80.2)	0/2 (0, 0-80.2)
156	IN	JASPER	IXODES SCAPULARIS	1/4 (25, 1.3-78.1)	0/4 (0, 0-60.4)	0/4 (0, 0-60.4)	0/4 (0, 0-60.4)
157	IN	JOHNSON	IXODES SCAPULARIS	0/2 (0, 0-80.2)	0/2 (0, 0-80.2)	0/2 (0, 0-80.2)	0/2 (0, 0-80.2)
158	IN	LAKE	IXODES SCAPULARIS	0/3 (0, 0-69)	0/3 (0, 0-69)	0/3 (0, 0-69)	0/3 (0, 0-69)
159	IN	LAPORTE	IXODES SCAPULARIS	0/3 (0, 0-69)	0/3 (0, 0-69)	1/3 (33.3, 1.8-87.5)	0/3 (0, 0-69)
160	IN	MARION	IXODES SCAPULARIS	0/2 (0, 0-80.2)	0/2 (0, 0-80.2)	0/2 (0, 0-80.2)	0/2 (0, 0-80.2)
161	IN	MONROE	IXODES SCAPULARIS	0/1 (0, 0-94.5)	0/1 (0, 0-94.5)	0/1 (0, 0-94.5)	0/1 (0, 0-94.5)
162	IN	MORGAN	IXODES SCAPULARIS	0/1 (0, 0-94.5)	0/1 (0, 0-94.5)	0/1 (0, 0-94.5)	0/1 (0, 0-94.5)
163	IN	NEWTON	IXODES SCAPULARIS	0/1 (0, 0-94.5)	0/1 (0, 0-94.5)	0/1 (0, 0-94.5)	0/1 (0, 0-94.5)
164	IN	OWEN	IXODES SCAPULARIS	0/1 (0, 0-94.5)	0/1 (0, 0-94.5)	0/1 (0, 0-94.5)	0/1 (0, 0-94.5)
165	IN	PERRY	IXODES SCAPULARIS	0/1 (0, 0-94.5)	0/1 (0, 0-94.5)	0/1 (0, 0-94.5)	0/1 (0, 0-94.5)
166	IN	PORTER	IXODES SCAPULARIS	0/7 (0, 0-43.9)	0/7 (0, 0-43.9)	0/7 (0, 0-43.9)	0/7 (0, 0-43.9)
167	IN	PUTNAM	IXODES SCAPULARIS	0/1 (0, 0-94.5)	0/1 (0, 0-94.5)	0/1 (0, 0-94.5)	0/1 (0, 0-94.5)
168	IN	SPENCER	IXODES SCAPULARIS	0/1 (0, 0-94.5)	0/1 (0, 0-94.5)	0/1 (0, 0-94.5)	0/1 (0, 0-94.5)
169	IN	ST. JOSEPH	IXODES SCAPULARIS	0/3 (0, 0-69)	0/3 (0, 0-69)	1/3 (33.3, 1.8-87.5)	0/3 (0, 0-69)
170	IN	STARKE	IXODES SCAPULARIS	0/1 (0, 0-94.5)	0/1 (0, 0-94.5)	0/1 (0, 0-94.5)	0/1 (0, 0-94.5)
171	IN	TIPPECANOE	IXODES SCAPULARIS	0/1 (0, 0-94.5)	0/1 (0, 0-94.5)	0/1 (0, 0-94.5)	0/1 (0, 0-94.5)
172	IN	TIPTON	IXODES SCAPULARIS	0/1 (0, 0-94.5)	0/1 (0, 0-94.5)	0/1 (0, 0-94.5)	0/1 (0, 0-94.5)
173	IN	WHITLEY	IXODES SCAPULARIS	0/1 (0, 0-94.5)	0/1 (0, 0-94.5)	0/1 (0, 0-94.5)	0/1 (0, 0-94.5)
174	KS	DOUGLAS	IXODES SCAPULARIS	0/1 (0, 0-94.5)	0/1 (0, 0-94.5)	0/1 (0, 0-94.5)	0/1 (0, 0-94.5)
175	KS	MCPHERSON	IXODES SCAPULARIS	0/1 (0, 0-94.5)	0/1 (0, 0-94.5)	0/1 (0, 0-94.5)	0/1 (0, 0-94.5)
176	KS	RENO	IXODES SCAPULARIS	0/1 (0, 0-94.5)	0/1 (0, 0-94.5)	0/1 (0, 0-94.5)	0/1 (0, 0-94.5)
177	KY	BELL	IXODES SCAPULARIS	0/1 (0, 0-94.5)	0/1 (0, 0-94.5)	0/1 (0, 0-94.5)	0/1 (0, 0-94.5)
178	KY	BOONE	IXODES SCAPULARIS	0/1 (0, 0-94.5)	0/1 (0, 0-94.5)	0/1 (0, 0-94.5)	0/1 (0, 0-94.5)
179	KY	FAYETTE	IXODES SCAPULARIS	0/1 (0, 0-94.5)	0/1 (0, 0-94.5)	0/1 (0, 0-94.5)	0/1 (0, 0-94.5)
180	KY	FLOYD	IXODES SCAPULARIS	0/1 (0, 0-94.5)	0/1 (0, 0-94.5)	0/1 (0, 0-94.5)	0/1 (0, 0-94.5)
181	KY	GRANT	IXODES SCAPULARIS	0/1 (0, 0-94.5)	0/1 (0, 0-94.5)	0/1 (0, 0-94.5)	0/1 (0, 0-94.5)
182	KY	GREENUP	IXODES SCAPULARIS	0/1 (0, 0-94.5)	0/1 (0, 0-94.5)	0/1 (0, 0-94.5)	0/1 (0, 0-94.5)
183	KY	HARRISON	IXODES SCAPULARIS	0/1 (0, 0-94.5)	0/1 (0, 0-94.5)	0/1 (0, 0-94.5)	0/1 (0, 0-94.5)
184	KY	HART	IXODES SCAPULARIS	0/1 (0, 0-94.5)	0/1 (0, 0-94.5)	0/1 (0, 0-94.5)	0/1 (0, 0-94.5)
185	KY	JEFFERSON	IXODES SCAPULARIS	0/3 (0, 0-69)	0/3 (0, 0-69)	0/3 (0, 0-69)	0/3 (0, 0-69)
186	KY	KENTON	IXODES SCAPULARIS	0/2 (0, 0-80.2)	0/2 (0, 0-80.2)	0/2 (0, 0-80.2)	0/2 (0, 0-80.2)
187	KY	POWELL	IXODES SCAPULARIS	0/1 (0, 0-94.5)	0/1 (0, 0-94.5)	0/1 (0, 0-94.5)	0/1 (0, 0-94.5)
188	LA	BOSSIER	IXODES SCAPULARIS	0/3 (0, 0-69)	0/3 (0, 0-69)	0/3 (0, 0-69)	0/3 (0, 0-69)
189	LA	CADDO	IXODES SCAPULARIS	0/6 (0, 0-48.3)	0/6 (0, 0-48.3)	0/6 (0, 0-48.3)	0/6 (0, 0-48.3)
190	LA	DE SOTO	IXODES SCAPULARIS	0/2 (0, 0-80.2)	0/2 (0, 0-80.2)	0/2 (0, 0-80.2)	0/2 (0, 0-80.2)
191	LA	GRANT	IXODES SCAPULARIS	0/1 (0, 0-94.5)	0/1 (0, 0-94.5)	0/1 (0, 0-94.5)	0/1 (0, 0-94.5)
192	LA	LAFAYETTE	IXODES SCAPULARIS	0/1 (0, 0-94.5)	0/1 (0, 0-94.5)	1/1 (100, 5.5-100)	0/1 (0, 0-94.5)
193	LA	ORLEANS	IXODES SCAPULARIS	0/1 (0, 0-94.5)	0/1 (0, 0-94.5)	0/1 (0, 0-94.5)	0/1 (0, 0-94.5)
194	LA	ST. CHARLES	IXODES SCAPULARIS	0/1 (0, 0-94.5)	0/1 (0, 0-94.5)	0/1 (0, 0-94.5)	0/1 (0, 0-94.5)
195	LA	ST. TAMMANY	IXODES SCAPULARIS	0/2 (0, 0-80.2)	0/2 (0, 0-80.2)	0/2 (0, 0-80.2)	0/2 (0, 0-80.2)
196	MA	BARNSTABLE	IXODES SCAPULARIS	2/47 (4.3, 0.7-15.7)	0/47 (0, 0-9.4)	11/47 (23.4, 12.8-38.4)	1/47 (2.1, 0.1-12.7)
197	MA	BERKSHIRE	IXODES SCAPULARIS	3/54 (5.6, 1.4-16.3)	2/54 (3.7, 0.6-13.8)	13/54 (24.1, 13.9-37.9)	0/54 (0, 0-8.3)
198	MA	BRISTOL	IXODES SCAPULARIS	0/31 (0, 0-13.7)	0/31 (0, 0-13.7)	8/31 (25.8, 12.5-44.9)	1/31 (3.2, 0.2-18.5)
199	MA	DUKES	IXODES SCAPULARIS	0/7 (0, 0-43.9)	0/7 (0, 0-43.9)	1/7 (14.3, 0.8-58)	0/7 (0, 0-43.9)
200	MA	ESSEX	IXODES SCAPULARIS	12/61 (19.7, 11-32.2)	2/61 (3.3, 0.6-12.4)	25/61 (41, 28.8-54.3)	1/61 (1.6, 0.1-10)
201	MA	FRANKLIN	IXODES SCAPULARIS	0/9 (0, 0-37.1)	0/9 (0, 0-37.1)	1/9 (11.1, 0.6-49.3)	0/9 (0, 0-37.1)
202	MA	HAMPDEN	IXODES SCAPULARIS	2/9 (22.2, 3.9-59.8)	1/9 (11.1, 0.6-49.3)	2/9 (22.2, 3.9-59.8)	0/9 (0, 0-37.1)
203	MA	HAMPSHIRE	IXODES SCAPULARIS	11/45 (24.4, 13.4-39.9)	2/45 (4.4, 0.8-16.4)	19/45 (42.2, 28-57.8)	2/45 (4.4, 0.8-16.4)
204	MA	MIDDLESEX	IXODES SCAPULARIS	8/117 (6.8, 3.2-13.4)	2/117 (1.7, 0.3-6.7)	27/117 (23.1, 16-32)	0/117 (0, 0-4)
205	MA	NANTUCKET	IXODES SCAPULARIS	0/1 (0, 0-94.5)	0/1 (0, 0-94.5)	1/1 (100, 5.5-100)	0/1 (0, 0-94.5)
206	MA	NORFOLK	IXODES SCAPULARIS	1/73 (1.4, 0.1-8.4)	2/73 (2.7, 0.5-10.4)	14/73 (19.2, 11.2-30.4)	3/73 (4.1, 1.1-12.3)
207	MA	PLYMOUTH	IXODES SCAPULARIS	8/124 (6.5, 3-12.7)	5/124 (4, 1.5-9.6)	28/124 (22.6, 15.8-31.1)	1/124 (0.8, 0-5.1)
208	MA	SUFFOLK	IXODES SCAPULARIS	0/6 (0, 0-48.3)	0/6 (0, 0-48.3)	2/6 (33.3, 6-75.9)	0/6 (0, 0-48.3)
209	MA	WORCESTER	IXODES SCAPULARIS	15/164 (9.1, 5.4-14.9)	4/164 (2.4, 0.8-6.5)	43/164 (26.2, 19.8-33.8)	1/164 (0.6, 0-3.9)
210	MD	ALLEGANY	IXODES SCAPULARIS	0/7 (0, 0-43.9)	0/7 (0, 0-43.9)	1/7 (14.3, 0.8-58)	0/7 (0, 0-43.9)
211	MD	ANNE ARUNDEL	IXODES SCAPULARIS	0/54 (0, 0-8.3)	1/54 (1.9, 0.1-11.2)	1/54 (1.9, 0.1-11.2)	0/54 (0, 0-8.3)
212	MD	BALTIMORE	IXODES SCAPULARIS	1/21 (4.8, 0.2-25.9)	0/21 (0, 0-19.2)	4/21 (19, 6.3-42.6)	1/21 (4.8, 0.2-25.9)
213	MD	CALVERT	IXODES SCAPULARIS	0/6 (0, 0-48.3)	0/6 (0, 0-48.3)	0/6 (0, 0-48.3)	0/6 (0, 0-48.3)
214	MD	CAROLINE	IXODES SCAPULARIS	0/4 (0, 0-60.4)	0/4 (0, 0-60.4)	0/4 (0, 0-60.4)	0/4 (0, 0-60.4)
215	MD	CARROLL	IXODES SCAPULARIS	0/13 (0, 0-28.3)	0/13 (0, 0-28.3)	2/13 (15.4, 2.7-46.3)	0/13 (0, 0-28.3)
216	MD	CHARLES	IXODES SCAPULARIS	0/2 (0, 0-80.2)	0/2 (0, 0-80.2)	0/2 (0, 0-80.2)	0/2 (0, 0-80.2)
217	MD	DORCHESTER	IXODES SCAPULARIS	0/4 (0, 0-60.4)	0/4 (0, 0-60.4)	0/4 (0, 0-60.4)	0/4 (0, 0-60.4)
218	MD	FREDERICK	IXODES SCAPULARIS	0/28 (0, 0-15)	0/28 (0, 0-15)	3/28 (10.7, 2.8-29.4)	0/28 (0, 0-15)
219	MD	GARRETT	IXODES SCAPULARIS	0/5 (0, 0-53.7)	0/5 (0, 0-53.7)	1/5 (20, 1.1-70.1)	0/5 (0, 0-53.7)
220	MD	HARFORD	IXODES SCAPULARIS	1/13 (7.7, 0.4-37.9)	0/13 (0, 0-28.3)	0/13 (0, 0-28.3)	0/13 (0, 0-28.3)
221	MD	HOWARD	IXODES SCAPULARIS	0/20 (0, 0-20)	0/20 (0, 0-20)	1/20 (5, 0.3-26.9)	1/20 (5, 0.3-26.9)
222	MD	MONTGOMERY	IXODES SCAPULARIS	0/42 (0, 0-10.4)	0/42 (0, 0-10.4)	2/42 (4.8, 0.8-17.4)	1/42 (2.4, 0.1-14.1)
223	MD	PRINCE GEORGE'S	IXODES SCAPULARIS	0/15 (0, 0-25.3)	1/15 (6.7, 0.3-34)	0/15 (0, 0-25.3)	0/15 (0, 0-25.3)
224	MD	QUEEN ANNE'S	IXODES SCAPULARIS	0/9 (0, 0-37.1)	0/9 (0, 0-37.1)	0/9 (0, 0-37.1)	0/9 (0, 0-37.1)
225	MD	ST. MARY'S	IXODES SCAPULARIS	0/3 (0, 0-69)	0/3 (0, 0-69)	1/3 (33.3, 1.8-87.5)	0/3 (0, 0-69)
226	MD	TALBOT	IXODES SCAPULARIS	0/8 (0, 0-40.2)	0/8 (0, 0-40.2)	0/8 (0, 0-40.2)	0/8 (0, 0-40.2)
227	MD	WASHINGTON	IXODES SCAPULARIS	0/14 (0, 0-26.8)	0/14 (0, 0-26.8)	1/14 (7.1, 0.4-35.8)	0/14 (0, 0-26.8)
228	MD	WICOMICO	IXODES SCAPULARIS	0/2 (0, 0-80.2)	0/2 (0, 0-80.2)	1/2 (50, 9.5-90.5)	0/2 (0, 0-80.2)
229	MD	WORCESTER	IXODES SCAPULARIS	0/1 (0, 0-94.5)	0/1 (0, 0-94.5)	0/1 (0, 0-94.5)	0/1 (0, 0-94.5)
230	ME	ANDROSCOGGIN	IXODES SCAPULARIS	1/22 (4.5, 0.2-24.9)	0/22 (0, 0-18.5)	5/22 (22.7, 8.7-45.8)	0/22 (0, 0-18.5)
231	ME	AROOSTOOK	IXODES SCAPULARIS	0/4 (0, 0-60.4)	0/4 (0, 0-60.4)	0/4 (0, 0-60.4)	0/4 (0, 0-60.4)
232	ME	CUMBERLAND	IXODES SCAPULARIS	9/82 (11, 5.5-20.3)	6/82 (7.3, 3-15.8)	19/82 (23.2, 14.9-34)	1/82 (1.2, 0.1-7.5)
233	ME	FRANKLIN	IXODES SCAPULARIS	0/3 (0, 0-69)	0/3 (0, 0-69)	0/3 (0, 0-69)	0/3 (0, 0-69)
234	ME	HANCOCK	IXODES SCAPULARIS	1/64 (1.6, 0.1-9.5)	0/64 (0, 0-7.1)	13/64 (20.3, 11.7-32.6)	1/64 (1.6, 0.1-9.5)
235	ME	KENNEBEC	IXODES SCAPULARIS	3/36 (8.6, 2.2-24.2)	1/36 (2.9, 0.1-16.6)	11/36 (31.4, 17.4-49.4)	1/36 (2.9, 0.1-16.6)
236	ME	KNOX	IXODES SCAPULARIS	2/74 (2.7, 0.5-10.3)	1/74 (1.4, 0.1-8.3)	15/74 (20.3, 12.2-31.5)	0/74 (0, 0-6.1)
237	ME	LINCOLN	IXODES SCAPULARIS	1/38 (2.6, 0.1-15.4)	2/38 (5.3, 0.9-19.1)	7/38 (18.4, 8.3-34.9)	0/38 (0, 0-11.4)
238	ME	OXFORD	IXODES SCAPULARIS	0/7 (0, 0-43.9)	0/7 (0, 0-43.9)	1/7 (14.3, 0.8-58)	0/7 (0, 0-43.9)
239	ME	PENOBSCOT	IXODES SCAPULARIS	1/66 (1.5, 0.1-9.3)	0/66 (0, 0-6.9)	12/66 (18.2, 10.1-30)	0/66 (0, 0-6.9)
240	ME	PISCATAQUIS	IXODES SCAPULARIS	0/2 (0, 0-80.2)	0/2 (0, 0-80.2)	0/2 (0, 0-80.2)	0/2 (0, 0-80.2)
241	ME	SAGADAHOC	IXODES SCAPULARIS	2/32 (6.2, 1.1-22.2)	1/32 (3.1, 0.2-18)	6/32 (18.8, 7.9-37)	0/32 (0, 0-13.3)
242	ME	SOMERSET	IXODES SCAPULARIS	0/10 (0, 0-34.5)	0/10 (0, 0-34.5)	1/10 (10, 0.5-45.9)	0/10 (0, 0-34.5)
243	ME	WALDO	IXODES SCAPULARIS	3/45 (6.7, 1.7-19.3)	1/45 (2.2, 0.1-13.2)	10/45 (22.2, 11.7-37.5)	0/45 (0, 0-9.8)
244	ME	WASHINGTON	IXODES SCAPULARIS	0/5 (0, 0-53.7)	0/5 (0, 0-53.7)	1/5 (20, 1.1-70.1)	0/5 (0, 0-53.7)
245	ME	YORK	IXODES SCAPULARIS	5/59 (8.5, 3.2-19.4)	3/59 (5.1, 1.3-15.1)	10/59 (16.9, 8.9-29.4)	0/59 (0, 0-7.6)
246	MI	ALLEGAN	IXODES SCAPULARIS	0/1 (0, 0-94.5)	0/1 (0, 0-94.5)	0/1 (0, 0-94.5)	0/1 (0, 0-94.5)
247	MI	ARENAC	IXODES SCAPULARIS	0/1 (0, 0-94.5)	0/1 (0, 0-94.5)	0/1 (0, 0-94.5)	0/1 (0, 0-94.5)
248	MI	BARRY	IXODES SCAPULARIS	0/1 (0, 0-94.5)	0/1 (0, 0-94.5)	0/1 (0, 0-94.5)	0/1 (0, 0-94.5)
249	MI	BERRIEN	IXODES SCAPULARIS	0/1 (0, 0-94.5)	0/1 (0, 0-94.5)	0/1 (0, 0-94.5)	0/1 (0, 0-94.5)
250	MI	CALHOUN	IXODES SCAPULARIS	0/1 (0, 0-94.5)	0/1 (0, 0-94.5)	0/1 (0, 0-94.5)	0/1 (0, 0-94.5)
251	MI	DICKINSON	IXODES SCAPULARIS	0/2 (0, 0-80.2)	0/2 (0, 0-80.2)	1/2 (50, 9.5-90.5)	0/2 (0, 0-80.2)
252	MI	EATON	IXODES SCAPULARIS	0/2 (0, 0-80.2)	0/2 (0, 0-80.2)	0/2 (0, 0-80.2)	0/2 (0, 0-80.2)
253	MI	EMMET	IXODES SCAPULARIS	0/2 (0, 0-80.2)	0/2 (0, 0-80.2)	0/2 (0, 0-80.2)	0/2 (0, 0-80.2)
254	MI	GENESEE	IXODES SCAPULARIS	0/1 (0, 0-94.5)	0/1 (0, 0-94.5)	0/1 (0, 0-94.5)	0/1 (0, 0-94.5)
255	MI	HOUGHTON	IXODES SCAPULARIS	0/3 (0, 0-69)	0/3 (0, 0-69)	0/3 (0, 0-69)	0/3 (0, 0-69)
256	MI	JACKSON	IXODES SCAPULARIS	0/1 (0, 0-94.5)	0/1 (0, 0-94.5)	0/1 (0, 0-94.5)	0/1 (0, 0-94.5)
257	MI	KALAMAZOO	IXODES SCAPULARIS	0/1 (0, 0-94.5)	0/1 (0, 0-94.5)	0/1 (0, 0-94.5)	0/1 (0, 0-94.5)
258	MI	KENT	IXODES SCAPULARIS	0/2 (0, 0-80.2)	0/2 (0, 0-80.2)	0/2 (0, 0-80.2)	0/2 (0, 0-80.2)
259	MI	LAPEER	IXODES SCAPULARIS	0/1 (0, 0-94.5)	0/1 (0, 0-94.5)	0/1 (0, 0-94.5)	0/1 (0, 0-94.5)
260	MI	LEELANAU	IXODES SCAPULARIS	0/1 (0, 0-94.5)	0/1 (0, 0-94.5)	0/1 (0, 0-94.5)	0/1 (0, 0-94.5)
261	MI	LIVINGSTON	IXODES SCAPULARIS	0/1 (0, 0-94.5)	0/1 (0, 0-94.5)	0/1 (0, 0-94.5)	0/1 (0, 0-94.5)
262	MI	MANISTEE	IXODES SCAPULARIS	0/2 (0, 0-80.2)	0/2 (0, 0-80.2)	1/2 (50, 9.5-90.5)	0/2 (0, 0-80.2)
263	MI	MARQUETTE	IXODES SCAPULARIS	0/1 (0, 0-94.5)	0/1 (0, 0-94.5)	0/1 (0, 0-94.5)	0/1 (0, 0-94.5)
264	MI	MASON	IXODES SCAPULARIS	0/1 (0, 0-94.5)	0/1 (0, 0-94.5)	0/1 (0, 0-94.5)	0/1 (0, 0-94.5)
265	MI	MENOMINEE	IXODES SCAPULARIS	0/1 (0, 0-94.5)	0/1 (0, 0-94.5)	0/1 (0, 0-94.5)	0/1 (0, 0-94.5)
266	MI	MONROE	IXODES SCAPULARIS	0/2 (0, 0-80.2)	0/2 (0, 0-80.2)	0/2 (0, 0-80.2)	0/2 (0, 0-80.2)
267	MI	MUSKEGON	IXODES SCAPULARIS	0/1 (0, 0-94.5)	0/1 (0, 0-94.5)	1/1 (100, 5.5-100)	0/1 (0, 0-94.5)
268	MI	OAKLAND	IXODES SCAPULARIS	0/3 (0, 0-69)	0/3 (0, 0-69)	0/3 (0, 0-69)	0/3 (0, 0-69)
269	MI	ONTONAGON	IXODES SCAPULARIS	0/2 (0, 0-80.2)	0/2 (0, 0-80.2)	0/2 (0, 0-80.2)	0/2 (0, 0-80.2)
270	MI	OTTAWA	IXODES SCAPULARIS	0/5 (0, 0-53.7)	0/5 (0, 0-53.7)	1/5 (20, 1.1-70.1)	0/5 (0, 0-53.7)
271	MI	ST. JOSEPH	IXODES SCAPULARIS	0/1 (0, 0-94.5)	0/1 (0, 0-94.5)	0/1 (0, 0-94.5)	0/1 (0, 0-94.5)
272	MI	VAN BUREN	IXODES SCAPULARIS	0/1 (0, 0-94.5)	0/1 (0, 0-94.5)	0/1 (0, 0-94.5)	0/1 (0, 0-94.5)
273	MI	WASHTENAW	IXODES SCAPULARIS	0/3 (0, 0-69)	0/3 (0, 0-69)	0/3 (0, 0-69)	0/3 (0, 0-69)
274	MN	ANOKA	IXODES SCAPULARIS	0/9 (0, 0-37.1)	1/9 (11.1, 0.6-49.3)	0/9 (0, 0-37.1)	0/9 (0, 0-37.1)
275	MN	BECKER	IXODES SCAPULARIS	0/4 (0, 0-60.4)	0/4 (0, 0-60.4)	1/4 (25, 1.3-78.1)	0/4 (0, 0-60.4)
276	MN	BELTRAMI	IXODES SCAPULARIS	0/6 (0, 0-48.3)	1/6 (16.7, 0.9-63.5)	3/6 (50, 18.8-81.2)	0/6 (0, 0-48.3)
277	MN	BENTON	IXODES SCAPULARIS	0/1 (0, 0-94.5)	0/1 (0, 0-94.5)	0/1 (0, 0-94.5)	0/1 (0, 0-94.5)
278	MN	BLUE EARTH	IXODES SCAPULARIS	0/1 (0, 0-94.5)	0/1 (0, 0-94.5)	1/1 (100, 5.5-100)	0/1 (0, 0-94.5)
279	MN	CARVER	IXODES SCAPULARIS	1/2 (50, 9.5-90.5)	0/2 (0, 0-80.2)	0/2 (0, 0-80.2)	0/2 (0, 0-80.2)
280	MN	CASS	IXODES SCAPULARIS	0/6 (0, 0-48.3)	0/6 (0, 0-48.3)	2/6 (33.3, 6-75.9)	0/6 (0, 0-48.3)
281	MN	CHISAGO	IXODES SCAPULARIS	0/4 (0, 0-60.4)	0/4 (0, 0-60.4)	1/4 (25, 1.3-78.1)	0/4 (0, 0-60.4)
282	MN	COOK	IXODES SCAPULARIS	0/1 (0, 0-94.5)	0/1 (0, 0-94.5)	0/1 (0, 0-94.5)	0/1 (0, 0-94.5)
283	MN	CROW WING	IXODES SCAPULARIS	3/20 (15, 4-38.9)	0/20 (0, 0-20)	0/20 (0, 0-20)	0/20 (0, 0-20)
284	MN	DAKOTA	IXODES SCAPULARIS	0/4 (0, 0-60.4)	0/4 (0, 0-60.4)	0/4 (0, 0-60.4)	0/4 (0, 0-60.4)
285	MN	DODGE	IXODES SCAPULARIS	0/1 (0, 0-94.5)	0/1 (0, 0-94.5)	0/1 (0, 0-94.5)	0/1 (0, 0-94.5)
286	MN	FILLMORE	IXODES SCAPULARIS	0/2 (0, 0-80.2)	0/2 (0, 0-80.2)	0/2 (0, 0-80.2)	0/2 (0, 0-80.2)
287	MN	GOODHUE	IXODES SCAPULARIS	0/3 (0, 0-69)	0/3 (0, 0-69)	1/3 (33.3, 1.8-87.5)	0/3 (0, 0-69)
288	MN	HENNEPIN	IXODES SCAPULARIS	0/11 (0, 0-32.1)	0/11 (0, 0-32.1)	2/11 (18.2, 3.2-52.2)	0/11 (0, 0-32.1)
289	MN	HOUSTON	IXODES SCAPULARIS	0/2 (0, 0-80.2)	0/2 (0, 0-80.2)	0/2 (0, 0-80.2)	0/2 (0, 0-80.2)
290	MN	HUBBARD	IXODES SCAPULARIS	2/5 (40, 7.3-83)	0/5 (0, 0-53.7)	0/5 (0, 0-53.7)	1/5 (20, 1.1-70.1)
291	MN	ISANTI	IXODES SCAPULARIS	0/2 (0, 0-80.2)	0/2 (0, 0-80.2)	0/2 (0, 0-80.2)	0/2 (0, 0-80.2)
292	MN	ITASCA	IXODES SCAPULARIS	0/3 (0, 0-69)	0/3 (0, 0-69)	0/3 (0, 0-69)	0/3 (0, 0-69)
293	MN	KANDIYOHI	IXODES SCAPULARIS	0/2 (0, 0-80.2)	0/2 (0, 0-80.2)	0/2 (0, 0-80.2)	0/2 (0, 0-80.2)
294	MN	KOOCHICHING	IXODES SCAPULARIS	0/1 (0, 0-94.5)	0/1 (0, 0-94.5)	0/1 (0, 0-94.5)	0/1 (0, 0-94.5)
295	MN	MARSHALL	IXODES SCAPULARIS	1/1 (100, 5.5-100)	1/1 (100, 5.5-100)	1/1 (100, 5.5-100)	0/1 (0, 0-94.5)
296	MN	MEEKER	IXODES SCAPULARIS	0/1 (0, 0-94.5)	0/1 (0, 0-94.5)	0/1 (0, 0-94.5)	0/1 (0, 0-94.5)
297	MN	MILLE LACS	IXODES SCAPULARIS	0/1 (0, 0-94.5)	0/1 (0, 0-94.5)	0/1 (0, 0-94.5)	0/1 (0, 0-94.5)
298	MN	MORRISON	IXODES SCAPULARIS	0/2 (0, 0-80.2)	0/2 (0, 0-80.2)	1/2 (50, 9.5-90.5)	0/2 (0, 0-80.2)
299	MN	OLMSTED	IXODES SCAPULARIS	0/2 (0, 0-80.2)	0/2 (0, 0-80.2)	0/2 (0, 0-80.2)	0/2 (0, 0-80.2)
300	MN	OTTER TAIL	IXODES SCAPULARIS	0/3 (0, 0-69)	0/3 (0, 0-69)	0/3 (0, 0-69)	0/3 (0, 0-69)
301	MN	PINE	IXODES SCAPULARIS	0/5 (0, 0-53.7)	0/5 (0, 0-53.7)	0/5 (0, 0-53.7)	0/5 (0, 0-53.7)
302	MN	RAMSEY	IXODES SCAPULARIS	0/4 (0, 0-60.4)	0/4 (0, 0-60.4)	0/4 (0, 0-60.4)	0/4 (0, 0-60.4)
303	MN	RICE	IXODES SCAPULARIS	0/1 (0, 0-94.5)	0/1 (0, 0-94.5)	0/1 (0, 0-94.5)	0/1 (0, 0-94.5)
304	MN	ROSEAU	IXODES SCAPULARIS	0/1 (0, 0-94.5)	0/1 (0, 0-94.5)	0/1 (0, 0-94.5)	0/1 (0, 0-94.5)
305	MN	SCOTT	IXODES SCAPULARIS	0/1 (0, 0-94.5)	0/1 (0, 0-94.5)	0/1 (0, 0-94.5)	0/1 (0, 0-94.5)
306	MN	SHERBURNE	IXODES SCAPULARIS	0/16 (0, 0-24.1)	0/16 (0, 0-24.1)	0/16 (0, 0-24.1)	1/16 (6.2, 0.3-32.3)
307	MN	ST. LOUIS	IXODES SCAPULARIS	0/12 (0, 0-30.1)	0/12 (0, 0-30.1)	2/12 (16.7, 2.9-49.1)	0/12 (0, 0-30.1)
308	MN	STEARNS	IXODES SCAPULARIS	0/4 (0, 0-60.4)	0/4 (0, 0-60.4)	1/4 (25, 1.3-78.1)	0/4 (0, 0-60.4)
309	MN	TODD	IXODES SCAPULARIS	0/2 (0, 0-80.2)	0/2 (0, 0-80.2)	2/2 (100, 19.8-100)	0/2 (0, 0-80.2)
310	MN	WASHINGTON	IXODES SCAPULARIS	0/8 (0, 0-40.2)	0/8 (0, 0-40.2)	2/8 (25, 4.5-64.4)	0/8 (0, 0-40.2)
311	MN	WINONA	IXODES SCAPULARIS	0/2 (0, 0-80.2)	0/2 (0, 0-80.2)	0/2 (0, 0-80.2)	0/2 (0, 0-80.2)
312	MN	WRIGHT	IXODES SCAPULARIS	0/2 (0, 0-80.2)	0/2 (0, 0-80.2)	0/2 (0, 0-80.2)	0/2 (0, 0-80.2)
313	MO	BENTON	IXODES SCAPULARIS	0/1 (0, 0-94.5)	0/1 (0, 0-94.5)	0/1 (0, 0-94.5)	0/1 (0, 0-94.5)
314	MO	BOONE	IXODES SCAPULARIS	0/6 (0, 0-48.3)	0/6 (0, 0-48.3)	0/6 (0, 0-48.3)	0/6 (0, 0-48.3)
315	MO	BUTLER	IXODES SCAPULARIS	0/1 (0, 0-94.5)	0/1 (0, 0-94.5)	0/1 (0, 0-94.5)	0/1 (0, 0-94.5)
316	MO	COLE	IXODES SCAPULARIS	0/1 (0, 0-94.5)	0/1 (0, 0-94.5)	0/1 (0, 0-94.5)	0/1 (0, 0-94.5)
317	MO	DENT	IXODES SCAPULARIS	0/1 (0, 0-94.5)	0/1 (0, 0-94.5)	0/1 (0, 0-94.5)	0/1 (0, 0-94.5)
318	MO	DOUGLAS	IXODES SCAPULARIS	0/2 (0, 0-80.2)	0/2 (0, 0-80.2)	0/2 (0, 0-80.2)	0/2 (0, 0-80.2)
319	MO	FRANKLIN	IXODES SCAPULARIS	0/3 (0, 0-69)	0/3 (0, 0-69)	0/3 (0, 0-69)	0/3 (0, 0-69)
320	MO	GREENE	IXODES SCAPULARIS	0/1 (0, 0-94.5)	0/1 (0, 0-94.5)	0/1 (0, 0-94.5)	0/1 (0, 0-94.5)
321	MO	JACKSON	IXODES SCAPULARIS	0/1 (0, 0-94.5)	0/1 (0, 0-94.5)	0/1 (0, 0-94.5)	0/1 (0, 0-94.5)
322	MO	JEFFERSON	IXODES SCAPULARIS	0/1 (0, 0-94.5)	0/1 (0, 0-94.5)	0/1 (0, 0-94.5)	0/1 (0, 0-94.5)
323	MO	ST. CHARLES	IXODES SCAPULARIS	0/1 (0, 0-94.5)	0/1 (0, 0-94.5)	0/1 (0, 0-94.5)	0/1 (0, 0-94.5)
324	MO	ST. LOUIS	IXODES SCAPULARIS	0/2 (0, 0-80.2)	0/2 (0, 0-80.2)	0/2 (0, 0-80.2)	0/2 (0, 0-80.2)
325	MS	DESOTO	IXODES SCAPULARIS	0/3 (0, 0-69)	1/3 (33.3, 1.8-87.5)	0/3 (0, 0-69)	0/3 (0, 0-69)
326	MS	HARRISON	IXODES SCAPULARIS	0/1 (0, 0-94.5)	0/1 (0, 0-94.5)	0/1 (0, 0-94.5)	0/1 (0, 0-94.5)
327	MS	LAFAYETTE	IXODES SCAPULARIS	0/1 (0, 0-94.5)	0/1 (0, 0-94.5)	0/1 (0, 0-94.5)	0/1 (0, 0-94.5)
328	MS	RANKIN	IXODES SCAPULARIS	0/1 (0, 0-94.5)	0/1 (0, 0-94.5)	0/1 (0, 0-94.5)	0/1 (0, 0-94.5)
329	MT	LIBERTY	IXODES SCAPULARIS	0/1 (0, 0-94.5)	0/1 (0, 0-94.5)	0/1 (0, 0-94.5)	0/1 (0, 0-94.5)
330	NC	ALAMANCE	IXODES SCAPULARIS	0/1 (0, 0-94.5)	0/1 (0, 0-94.5)	0/1 (0, 0-94.5)	0/1 (0, 0-94.5)
331	NC	BUNCOMBE	IXODES SCAPULARIS	0/13 (0, 0-28.3)	0/13 (0, 0-28.3)	0/13 (0, 0-28.3)	0/13 (0, 0-28.3)
332	NC	CABARRUS	IXODES SCAPULARIS	0/1 (0, 0-94.5)	0/1 (0, 0-94.5)	0/1 (0, 0-94.5)	0/1 (0, 0-94.5)
333	NC	CARTERET	IXODES SCAPULARIS	0/1 (0, 0-94.5)	0/1 (0, 0-94.5)	0/1 (0, 0-94.5)	0/1 (0, 0-94.5)
334	NC	CHATHAM	IXODES SCAPULARIS	0/1 (0, 0-94.5)	0/1 (0, 0-94.5)	0/1 (0, 0-94.5)	0/1 (0, 0-94.5)
335	NC	CUMBERLAND	IXODES SCAPULARIS	0/1 (0, 0-94.5)	0/1 (0, 0-94.5)	0/1 (0, 0-94.5)	0/1 (0, 0-94.5)
336	NC	CURRITUCK	IXODES SCAPULARIS	0/1 (0, 0-94.5)	0/1 (0, 0-94.5)	0/1 (0, 0-94.5)	0/1 (0, 0-94.5)
337	NC	DURHAM	IXODES SCAPULARIS	0/1 (0, 0-94.5)	0/1 (0, 0-94.5)	0/1 (0, 0-94.5)	0/1 (0, 0-94.5)
338	NC	FORSYTH	IXODES SCAPULARIS	0/2 (0, 0-80.2)	0/2 (0, 0-80.2)	0/2 (0, 0-80.2)	0/2 (0, 0-80.2)
339	NC	GUILFORD	IXODES SCAPULARIS	0/8 (0, 0-40.2)	0/8 (0, 0-40.2)	1/8 (12.5, 0.7-53.3)	0/8 (0, 0-40.2)
340	NC	HALIFAX	IXODES SCAPULARIS	0/2 (0, 0-80.2)	0/2 (0, 0-80.2)	0/2 (0, 0-80.2)	0/2 (0, 0-80.2)
341	NC	HENDERSON	IXODES SCAPULARIS	0/2 (0, 0-80.2)	0/2 (0, 0-80.2)	0/2 (0, 0-80.2)	0/2 (0, 0-80.2)
342	NC	JOHNSTON	IXODES SCAPULARIS	0/1 (0, 0-94.5)	0/1 (0, 0-94.5)	0/1 (0, 0-94.5)	0/1 (0, 0-94.5)
343	NC	ORANGE	IXODES SCAPULARIS	0/2 (0, 0-80.2)	0/2 (0, 0-80.2)	0/2 (0, 0-80.2)	0/2 (0, 0-80.2)
344	NC	PAMLICO	IXODES SCAPULARIS	0/2 (0, 0-80.2)	0/2 (0, 0-80.2)	0/2 (0, 0-80.2)	0/2 (0, 0-80.2)
345	NC	SURRY	IXODES SCAPULARIS	0/1 (0, 0-94.5)	0/1 (0, 0-94.5)	0/1 (0, 0-94.5)	1/1 (100, 5.5-100)
346	NC	TRANSYLVANIA	IXODES SCAPULARIS	0/1 (0, 0-94.5)	0/1 (0, 0-94.5)	0/1 (0, 0-94.5)	0/1 (0, 0-94.5)
347	NC	WAKE	IXODES SCAPULARIS	0/7 (0, 0-43.9)	0/7 (0, 0-43.9)	1/7 (14.3, 0.8-58)	0/7 (0, 0-43.9)
348	NC	WATAUGA	IXODES SCAPULARIS	0/2 (0, 0-80.2)	0/2 (0, 0-80.2)	0/2 (0, 0-80.2)	0/2 (0, 0-80.2)
349	NE	DOUGLAS	IXODES SCAPULARIS	0/1 (0, 0-94.5)	0/1 (0, 0-94.5)	1/1 (100, 5.5-100)	0/1 (0, 0-94.5)
350	NH	BELKNAP	IXODES SCAPULARIS	0/8 (0, 0-40.2)	0/8 (0, 0-40.2)	1/8 (12.5, 0.7-53.3)	0/8 (0, 0-40.2)
351	NH	CARROLL	IXODES SCAPULARIS	3/17 (17.6, 4.7-44.2)	0/17 (0, 0-22.9)	4/17 (23.5, 7.8-50.2)	0/17 (0, 0-22.9)
352	NH	CHESHIRE	IXODES SCAPULARIS	0/15 (0, 0-25.3)	0/15 (0, 0-25.3)	2/15 (13.3, 2.3-41.6)	1/15 (6.7, 0.3-34)
353	NH	GRAFTON	IXODES SCAPULARIS	1/11 (9.1, 0.5-42.9)	0/11 (0, 0-32.1)	2/11 (18.2, 3.2-52.2)	0/11 (0, 0-32.1)
354	NH	HILLSBOROUGH	IXODES SCAPULARIS	3/54 (5.6, 1.4-16.3)	2/54 (3.7, 0.6-13.8)	15/54 (27.8, 16.9-41.9)	0/54 (0, 0-8.3)
355	NH	MERRIMACK	IXODES SCAPULARIS	2/31 (6.5, 1.1-22.8)	3/31 (9.7, 2.5-26.9)	11/31 (35.5, 19.8-54.6)	1/31 (3.2, 0.2-18.5)
356	NH	ROCKINGHAM	IXODES SCAPULARIS	4/56 (7.1, 2.3-18.1)	3/56 (5.4, 1.4-15.8)	13/56 (23.2, 13.4-36.7)	0/56 (0, 0-8)
357	NH	STRAFFORD	IXODES SCAPULARIS	3/28 (10.7, 2.8-29.4)	4/28 (14.3, 4.7-33.6)	6/28 (21.4, 9-41.5)	2/28 (7.1, 1.2-25)
358	NH	SULLIVAN	IXODES SCAPULARIS	0/5 (0, 0-53.7)	0/5 (0, 0-53.7)	2/5 (40, 7.3-83)	0/5 (0, 0-53.7)
359	NJ	ATLANTIC	IXODES SCAPULARIS	0/1 (0, 0-94.5)	0/1 (0, 0-94.5)	0/1 (0, 0-94.5)	0/1 (0, 0-94.5)
360	NJ	BERGEN	IXODES SCAPULARIS	0/16 (0, 0-24.1)	0/16 (0, 0-24.1)	2/16 (12.5, 2.2-39.6)	0/16 (0, 0-24.1)
361	NJ	BURLINGTON	IXODES SCAPULARIS	1/14 (7.1, 0.4-35.8)	0/14 (0, 0-26.8)	3/14 (21.4, 5.7-51.2)	0/14 (0, 0-26.8)
362	NJ	CAMDEN	IXODES SCAPULARIS	0/3 (0, 0-69)	0/3 (0, 0-69)	1/3 (33.3, 1.8-87.5)	0/3 (0, 0-69)
363	NJ	CAPE MAY	IXODES SCAPULARIS	0/1 (0, 0-94.5)	0/1 (0, 0-94.5)	0/1 (0, 0-94.5)	0/1 (0, 0-94.5)
364	NJ	ESSEX	IXODES SCAPULARIS	0/6 (0, 0-48.3)	0/6 (0, 0-48.3)	2/6 (33.3, 6-75.9)	0/6 (0, 0-48.3)
365	NJ	GLOUCESTER	IXODES SCAPULARIS	0/5 (0, 0-53.7)	0/5 (0, 0-53.7)	0/5 (0, 0-53.7)	0/5 (0, 0-53.7)
366	NJ	HUDSON	IXODES SCAPULARIS	0/1 (0, 0-94.5)	0/1 (0, 0-94.5)	1/1 (100, 5.5-100)	0/1 (0, 0-94.5)
367	NJ	HUNTERDON	IXODES SCAPULARIS	2/39 (5.1, 0.9-18.6)	2/39 (5.1, 0.9-18.6)	10/39 (25.6, 13.6-42.4)	0/39 (0, 0-11.2)
368	NJ	MERCER	IXODES SCAPULARIS	1/8 (12.5, 0.7-53.3)	0/8 (0, 0-40.2)	0/8 (0, 0-40.2)	0/8 (0, 0-40.2)
369	NJ	MIDDLESEX	IXODES SCAPULARIS	1/8 (12.5, 0.7-53.3)	2/8 (25, 4.5-64.4)	2/8 (25, 4.5-64.4)	1/8 (12.5, 0.7-53.3)
370	NJ	MONMOUTH	IXODES SCAPULARIS	1/25 (4, 0.2-22.3)	2/25 (8, 1.4-27.5)	5/25 (20, 7.6-41.3)	1/25 (4, 0.2-22.3)
371	NJ	MORRIS	IXODES SCAPULARIS	1/42 (2.4, 0.1-14.1)	2/42 (4.8, 0.8-17.4)	6/42 (14.3, 5.9-29.2)	2/42 (4.8, 0.8-17.4)
372	NJ	OCEAN	IXODES SCAPULARIS	0/8 (0, 0-40.2)	0/8 (0, 0-40.2)	0/8 (0, 0-40.2)	0/8 (0, 0-40.2)
373	NJ	PASSAIC	IXODES SCAPULARIS	0/11 (0, 0-32.1)	0/11 (0, 0-32.1)	1/11 (9.1, 0.5-42.9)	0/11 (0, 0-32.1)
374	NJ	SALEM	IXODES SCAPULARIS	0/2 (0, 0-80.2)	0/2 (0, 0-80.2)	0/2 (0, 0-80.2)	0/2 (0, 0-80.2)
375	NJ	SOMERSET	IXODES SCAPULARIS	0/17 (0, 0-22.9)	1/17 (5.9, 0.3-30.8)	4/17 (23.5, 7.8-50.2)	0/17 (0, 0-22.9)
376	NJ	SUSSEX	IXODES SCAPULARIS	0/21 (0, 0-19.2)	0/21 (0, 0-19.2)	6/21 (28.6, 12.2-52.3)	0/21 (0, 0-19.2)
377	NJ	UNION	IXODES SCAPULARIS	0/5 (0, 0-53.7)	0/5 (0, 0-53.7)	1/5 (20, 1.1-70.1)	1/5 (20, 1.1-70.1)
378	NJ	WARREN	IXODES SCAPULARIS	1/10 (10, 0.5-45.9)	0/10 (0, 0-34.5)	2/10 (20, 3.5-55.8)	0/10 (0, 0-34.5)
379	NV	WASHOE	IXODES PACIFICUS	0/2 (0, 0-80.2)	0/2 (0, 0-80.2)	0/2 (0, 0-80.2)	0/2 (0, 0-80.2)
380	NY	ALBANY	IXODES SCAPULARIS	4/55 (7.3, 2.4-18.4)	1/55 (1.8, 0.1-11)	15/55 (27.3, 16.5-41.2)	1/55 (1.8, 0.1-11)
381	NY	ALLEGANY	IXODES SCAPULARIS	0/2 (0, 0-80.2)	0/2 (0, 0-80.2)	0/2 (0, 0-80.2)	0/2 (0, 0-80.2)
382	NY	BRONX	IXODES SCAPULARIS	0/1 (0, 0-94.5)	0/1 (0, 0-94.5)	1/1 (100, 5.5-100)	0/1 (0, 0-94.5)
383	NY	BROOME	IXODES SCAPULARIS	2/45 (4.4, 0.8-16.4)	0/45 (0, 0-9.8)	12/45 (26.7, 15.1-42.2)	0/45 (0, 0-9.8)
384	NY	CATTARAUGUS	IXODES SCAPULARIS	1/4 (25, 1.3-78.1)	0/4 (0, 0-60.4)	1/4 (25, 1.3-78.1)	0/4 (0, 0-60.4)
385	NY	CAYUGA	IXODES SCAPULARIS	0/2 (0, 0-80.2)	0/2 (0, 0-80.2)	0/2 (0, 0-80.2)	0/2 (0, 0-80.2)
386	NY	CHAUTAUQUA	IXODES SCAPULARIS	0/4 (0, 0-60.4)	0/4 (0, 0-60.4)	0/4 (0, 0-60.4)	0/4 (0, 0-60.4)
387	NY	CHEMUNG	IXODES SCAPULARIS	0/11 (0, 0-32.1)	0/11 (0, 0-32.1)	2/11 (18.2, 3.2-52.2)	0/11 (0, 0-32.1)
388	NY	CHENANGO	IXODES SCAPULARIS	0/13 (0, 0-28.3)	0/13 (0, 0-28.3)	6/13 (46.2, 20.4-73.9)	0/13 (0, 0-28.3)
389	NY	CLINTON	IXODES SCAPULARIS	0/9 (0, 0-37.1)	0/9 (0, 0-37.1)	0/9 (0, 0-37.1)	0/9 (0, 0-37.1)
390	NY	COLUMBIA	IXODES SCAPULARIS	3/44 (6.8, 1.8-19.7)	2/44 (4.5, 0.8-16.7)	11/44 (25, 13.7-40.6)	0/44 (0, 0-10)
391	NY	CORTLAND	IXODES SCAPULARIS	0/1 (0, 0-94.5)	0/1 (0, 0-94.5)	1/1 (100, 5.5-100)	0/1 (0, 0-94.5)
392	NY	DELAWARE	IXODES SCAPULARIS	0/9 (0, 0-37.1)	0/9 (0, 0-37.1)	2/9 (22.2, 3.9-59.8)	1/9 (11.1, 0.6-49.3)
393	NY	DUCHESS	IXODES SCAPULARIS	0/1 (0, 0-94.5)	0/1 (0, 0-94.5)	0/1 (0, 0-94.5)	0/1 (0, 0-94.5)
394	NY	DUTCHESS	IXODES SCAPULARIS	4/61 (6.6, 2.1-16.7)	6/61 (9.8, 4.1-20.9)	17/61 (27.9, 17.5-41)	1/61 (1.6, 0.1-10)
395	NY	ERIE	IXODES SCAPULARIS	0/29 (0, 0-14.6)	1/29 (3.4, 0.2-19.6)	4/29 (13.8, 4.5-32.6)	1/29 (3.4, 0.2-19.6)
396	NY	ESSEX	IXODES SCAPULARIS	2/52 (3.8, 0.7-14.3)	1/52 (1.9, 0.1-11.6)	17/52 (32.7, 20.7-47.2)	1/52 (1.9, 0.1-11.6)
397	NY	FRANKLIN	IXODES SCAPULARIS	0/4 (0, 0-60.4)	0/4 (0, 0-60.4)	0/4 (0, 0-60.4)	0/4 (0, 0-60.4)
398	NY	FULTON	IXODES SCAPULARIS	0/4 (0, 0-60.4)	0/4 (0, 0-60.4)	0/4 (0, 0-60.4)	0/4 (0, 0-60.4)
399	NY	GENESEE	IXODES SCAPULARIS	0/2 (0, 0-80.2)	0/2 (0, 0-80.2)	0/2 (0, 0-80.2)	0/2 (0, 0-80.2)
400	NY	GREENE	IXODES SCAPULARIS	2/15 (13.3, 2.3-41.6)	0/15 (0, 0-25.3)	4/15 (26.7, 8.9-55.2)	0/15 (0, 0-25.3)
401	NY	HERKIMER	IXODES SCAPULARIS	0/8 (0, 0-40.2)	0/8 (0, 0-40.2)	2/8 (25, 4.5-64.4)	0/8 (0, 0-40.2)
402	NY	JEFFERSON	IXODES SCAPULARIS	0/5 (0, 0-53.7)	0/5 (0, 0-53.7)	0/5 (0, 0-53.7)	0/5 (0, 0-53.7)
403	NY	KINGS	IXODES SCAPULARIS	0/6 (0, 0-48.3)	0/6 (0, 0-48.3)	0/6 (0, 0-48.3)	0/6 (0, 0-48.3)
404	NY	LEWIS	IXODES SCAPULARIS	0/1 (0, 0-94.5)	0/1 (0, 0-94.5)	0/1 (0, 0-94.5)	0/1 (0, 0-94.5)
405	NY	LIVINGSTON	IXODES SCAPULARIS	0/8 (0, 0-40.2)	0/8 (0, 0-40.2)	0/8 (0, 0-40.2)	0/8 (0, 0-40.2)
406	NY	MADISON	IXODES SCAPULARIS	0/5 (0, 0-53.7)	0/5 (0, 0-53.7)	0/5 (0, 0-53.7)	0/5 (0, 0-53.7)
407	NY	MONROE	IXODES SCAPULARIS	3/27 (11.1, 2.9-30.3)	1/27 (3.7, 0.2-20.9)	4/27 (14.8, 4.9-34.6)	0/27 (0, 0-15.5)
408	NY	MONTGOMERY	IXODES SCAPULARIS	0/6 (0, 0-48.3)	0/6 (0, 0-48.3)	4/6 (66.7, 24.1-94)	0/6 (0, 0-48.3)
409	NY	NASSAU	IXODES SCAPULARIS	0/8 (0, 0-40.2)	0/8 (0, 0-40.2)	1/8 (12.5, 0.7-53.3)	0/8 (0, 0-40.2)
410	NY	NEW YORK	IXODES SCAPULARIS	1/11 (9.1, 0.5-42.9)	0/11 (0, 0-32.1)	1/11 (9.1, 0.5-42.9)	0/11 (0, 0-32.1)
411	NY	NIAGARA	IXODES SCAPULARIS	0/4 (0, 0-60.4)	0/4 (0, 0-60.4)	0/4 (0, 0-60.4)	0/4 (0, 0-60.4)
412	NY	ONEIDA	IXODES SCAPULARIS	0/16 (0, 0-24.1)	0/16 (0, 0-24.1)	2/16 (12.5, 2.2-39.6)	0/16 (0, 0-24.1)
413	NY	ONONDAGA	IXODES SCAPULARIS	0/43 (0, 0-10.2)	0/43 (0, 0-10.2)	6/43 (14, 5.8-28.6)	0/43 (0, 0-10.2)
414	NY	ONTARIO	IXODES SCAPULARIS	0/26 (0, 0-16)	0/26 (0, 0-16)	3/26 (11.5, 3-31.3)	0/26 (0, 0-16)
415	NY	ORANGE	IXODES SCAPULARIS	2/44 (4.5, 0.8-16.7)	3/44 (6.8, 1.8-19.7)	15/44 (34.1, 20.9-50)	0/44 (0, 0-10)
416	NY	OSWEGO	IXODES SCAPULARIS	0/10 (0, 0-34.5)	0/10 (0, 0-34.5)	3/10 (30, 8.1-64.6)	1/10 (10, 0.5-45.9)
417	NY	OTSEGO	IXODES SCAPULARIS	0/16 (0, 0-24.1)	0/16 (0, 0-24.1)	1/16 (6.2, 0.3-32.3)	1/16 (6.2, 0.3-32.3)
418	NY	PUTNAM	IXODES SCAPULARIS	2/13 (15.4, 2.7-46.3)	1/13 (7.7, 0.4-37.9)	2/13 (15.4, 2.7-46.3)	0/13 (0, 0-28.3)
419	NY	QUEENS	IXODES SCAPULARIS	0/1 (0, 0-94.5)	0/1 (0, 0-94.5)	1/1 (100, 5.5-100)	0/1 (0, 0-94.5)
420	NY	RENSSELAER	IXODES SCAPULARIS	1/46 (2.2, 0.1-13)	1/46 (2.2, 0.1-13)	10/46 (21.7, 11.5-36.8)	0/46 (0, 0-9.6)
421	NY	RICHMOND	IXODES SCAPULARIS	0/9 (0, 0-37.1)	0/9 (0, 0-37.1)	1/9 (11.1, 0.6-49.3)	0/9 (0, 0-37.1)
422	NY	ROCKLAND	IXODES SCAPULARIS	3/25 (12, 3.2-32.3)	0/25 (0, 0-16.6)	1/25 (4, 0.2-22.3)	0/25 (0, 0-16.6)
423	NY	SARATOGA	IXODES SCAPULARIS	11/120 (9.2, 4.9-16.2)	3/120 (2.5, 0.6-7.7)	23/120 (19.2, 12.8-27.6)	1/120 (0.8, 0-5.2)
424	NY	SCHENECTADY	IXODES SCAPULARIS	1/25 (4, 0.2-22.3)	0/25 (0, 0-16.6)	9/25 (36, 18.7-57.4)	1/25 (4, 0.2-22.3)
425	NY	SCHOHARIE	IXODES SCAPULARIS	1/55 (1.8, 0.1-11)	0/55 (0, 0-8.1)	27/55 (49.1, 35.5-62.8)	0/55 (0, 0-8.1)
426	NY	SCHUYLER	IXODES SCAPULARIS	0/2 (0, 0-80.2)	0/2 (0, 0-80.2)	0/2 (0, 0-80.2)	0/2 (0, 0-80.2)
427	NY	SENECA	IXODES SCAPULARIS	0/2 (0, 0-80.2)	0/2 (0, 0-80.2)	0/2 (0, 0-80.2)	0/2 (0, 0-80.2)
428	NY	ST. LAWRENCE	IXODES SCAPULARIS	0/15 (0, 0-25.3)	0/15 (0, 0-25.3)	6/15 (40, 17.5-67.1)	0/15 (0, 0-25.3)
429	NY	STEUBEN	IXODES SCAPULARIS	0/51 (0, 0-8.7)	0/51 (0, 0-8.7)	7/51 (13.7, 6.2-26.9)	0/51 (0, 0-8.7)
430	NY	SUFFOLK	IXODES SCAPULARIS	4/113 (3.5, 1.1-9.4)	1/113 (0.9, 0-5.5)	25/113 (22.1, 15.1-31.1)	1/113 (0.9, 0-5.5)
431	NY	SULLIVAN	IXODES SCAPULARIS	1/23 (4.3, 0.2-24)	1/23 (4.3, 0.2-24)	2/23 (8.7, 1.5-29.5)	0/23 (0, 0-17.8)
432	NY	TIOGA	IXODES SCAPULARIS	1/9 (11.1, 0.6-49.3)	0/9 (0, 0-37.1)	2/9 (22.2, 3.9-59.8)	0/9 (0, 0-37.1)
433	NY	TOMPKINS	IXODES SCAPULARIS	0/34 (0, 0-12.6)	0/34 (0, 0-12.6)	4/34 (11.8, 3.8-28.4)	1/34 (2.9, 0.2-17.1)
434	NY	ULSTER	IXODES SCAPULARIS	1/59 (1.7, 0.1-10.3)	1/59 (1.7, 0.1-10.3)	13/59 (22, 12.7-35.1)	2/59 (3.4, 0.6-12.7)
435	NY	WARREN	IXODES SCAPULARIS	2/57 (3.5, 0.6-13.2)	3/57 (5.3, 1.4-15.5)	17/57 (29.8, 18.8-43.6)	2/57 (3.5, 0.6-13.2)
436	NY	WASHINGTON	IXODES SCAPULARIS	4/39 (10.3, 3.3-25.2)	1/39 (2.6, 0.1-15.1)	11/39 (28.2, 15.5-45.1)	0/39 (0, 0-11.2)
437	NY	WAYNE	IXODES SCAPULARIS	0/4 (0, 0-60.4)	0/4 (0, 0-60.4)	1/4 (25, 1.3-78.1)	0/4 (0, 0-60.4)
438	NY	WESTCHESTER	IXODES SCAPULARIS	1/50 (2, 0.1-12)	1/50 (2, 0.1-12)	7/50 (14, 6.3-27.4)	0/50 (0, 0-8.9)
439	NY	WYOMING	IXODES SCAPULARIS	0/3 (0, 0-69)	0/3 (0, 0-69)	0/3 (0, 0-69)	0/3 (0, 0-69)
440	NY	YATES	IXODES SCAPULARIS	0/1 (0, 0-94.5)	0/1 (0, 0-94.5)	1/1 (100, 5.5-100)	0/1 (0, 0-94.5)
441	OH	ASHLAND	IXODES SCAPULARIS	0/2 (0, 0-80.2)	0/2 (0, 0-80.2)	0/2 (0, 0-80.2)	0/2 (0, 0-80.2)
442	OH	ASHTABULA	IXODES SCAPULARIS	0/14 (0, 0-26.8)	0/14 (0, 0-26.8)	4/14 (28.6, 9.6-58)	0/14 (0, 0-26.8)
443	OH	CARROLL	IXODES SCAPULARIS	0/8 (0, 0-40.2)	0/8 (0, 0-40.2)	1/8 (12.5, 0.7-53.3)	0/8 (0, 0-40.2)
444	OH	CLERMONT	IXODES SCAPULARIS	0/1 (0, 0-94.5)	0/1 (0, 0-94.5)	0/1 (0, 0-94.5)	0/1 (0, 0-94.5)
445	OH	COLUMBIANA	IXODES SCAPULARIS	0/38 (0, 0-11.4)	0/38 (0, 0-11.4)	1/38 (2.6, 0.1-15.4)	0/38 (0, 0-11.4)
446	OH	COSHOCTON	IXODES SCAPULARIS	0/66 (0, 0-6.9)	0/66 (0, 0-6.9)	1/66 (1.5, 0.1-9.3)	2/66 (3, 0.5-11.5)
447	OH	CUYAHOGA	IXODES SCAPULARIS	0/5 (0, 0-53.7)	0/5 (0, 0-53.7)	1/5 (20, 1.1-70.1)	0/5 (0, 0-53.7)
448	OH	DELAWARE	IXODES SCAPULARIS	0/3 (0, 0-69)	0/3 (0, 0-69)	0/3 (0, 0-69)	0/3 (0, 0-69)
449	OH	FAIRFIELD	IXODES SCAPULARIS	0/1 (0, 0-94.5)	0/1 (0, 0-94.5)	0/1 (0, 0-94.5)	0/1 (0, 0-94.5)
450	OH	FRANKLIN	IXODES SCAPULARIS	0/3 (0, 0-69)	0/3 (0, 0-69)	0/3 (0, 0-69)	0/3 (0, 0-69)
451	OH	GUERNSEY	IXODES SCAPULARIS	0/5 (0, 0-53.7)	0/5 (0, 0-53.7)	2/5 (40, 7.3-83)	0/5 (0, 0-53.7)
452	OH	HARDIN	IXODES SCAPULARIS	0/1 (0, 0-94.5)	0/1 (0, 0-94.5)	0/1 (0, 0-94.5)	0/1 (0, 0-94.5)
453	OH	HARRISON	IXODES SCAPULARIS	0/1 (0, 0-94.5)	0/1 (0, 0-94.5)	0/1 (0, 0-94.5)	0/1 (0, 0-94.5)
454	OH	HOLMES	IXODES SCAPULARIS	0/3 (0, 0-69)	0/3 (0, 0-69)	0/3 (0, 0-69)	0/3 (0, 0-69)
455	OH	JEFFERSON	IXODES SCAPULARIS	0/2 (0, 0-80.2)	0/2 (0, 0-80.2)	0/2 (0, 0-80.2)	0/2 (0, 0-80.2)
456	OH	KNOX	IXODES SCAPULARIS	0/2 (0, 0-80.2)	0/2 (0, 0-80.2)	0/2 (0, 0-80.2)	0/2 (0, 0-80.2)
457	OH	LAKE	IXODES SCAPULARIS	2/20 (10, 1.8-33.1)	0/20 (0, 0-20)	4/20 (20, 6.6-44.3)	0/20 (0, 0-20)
458	OH	LAWRENCE	IXODES SCAPULARIS	0/2 (0, 0-80.2)	0/2 (0, 0-80.2)	0/2 (0, 0-80.2)	0/2 (0, 0-80.2)
459	OH	LICKING	IXODES SCAPULARIS	0/8 (0, 0-40.2)	0/8 (0, 0-40.2)	0/8 (0, 0-40.2)	0/8 (0, 0-40.2)
460	OH	LORAIN	IXODES SCAPULARIS	0/1 (0, 0-94.5)	0/1 (0, 0-94.5)	0/1 (0, 0-94.5)	0/1 (0, 0-94.5)
461	OH	MAHONING	IXODES SCAPULARIS	0/1 (0, 0-94.5)	0/1 (0, 0-94.5)	0/1 (0, 0-94.5)	0/1 (0, 0-94.5)
462	OH	MARION	IXODES SCAPULARIS	0/1 (0, 0-94.5)	0/1 (0, 0-94.5)	0/1 (0, 0-94.5)	0/1 (0, 0-94.5)
463	OH	MEDINA	IXODES SCAPULARIS	1/2 (50, 9.5-90.5)	0/2 (0, 0-80.2)	1/2 (50, 9.5-90.5)	0/2 (0, 0-80.2)
464	OH	MONTGOMERY	IXODES SCAPULARIS	0/1 (0, 0-94.5)	0/1 (0, 0-94.5)	0/1 (0, 0-94.5)	0/1 (0, 0-94.5)
465	OH	MORROW	IXODES SCAPULARIS	0/2 (0, 0-80.2)	0/2 (0, 0-80.2)	0/2 (0, 0-80.2)	0/2 (0, 0-80.2)
466	OH	MUSKINGUM	IXODES SCAPULARIS	0/2 (0, 0-80.2)	0/2 (0, 0-80.2)	2/2 (100, 19.8-100)	0/2 (0, 0-80.2)
467	OH	NOBLE	IXODES SCAPULARIS	0/1 (0, 0-94.5)	0/1 (0, 0-94.5)	0/1 (0, 0-94.5)	0/1 (0, 0-94.5)
468	OH	PERRY	IXODES SCAPULARIS	0/1 (0, 0-94.5)	0/1 (0, 0-94.5)	0/1 (0, 0-94.5)	0/1 (0, 0-94.5)
469	OH	PORTAGE	IXODES SCAPULARIS	0/4 (0, 0-60.4)	0/4 (0, 0-60.4)	1/4 (25, 1.3-78.1)	0/4 (0, 0-60.4)
470	OH	RICHLAND	IXODES SCAPULARIS	0/6 (0, 0-48.3)	0/6 (0, 0-48.3)	0/6 (0, 0-48.3)	0/6 (0, 0-48.3)
471	OH	ROSS	IXODES SCAPULARIS	0/1 (0, 0-94.5)	0/1 (0, 0-94.5)	0/1 (0, 0-94.5)	0/1 (0, 0-94.5)
472	OH	SCIOTO	IXODES SCAPULARIS	0/1 (0, 0-94.5)	0/1 (0, 0-94.5)	0/1 (0, 0-94.5)	0/1 (0, 0-94.5)
473	OH	STARK	IXODES SCAPULARIS	0/5 (0, 0-53.7)	0/5 (0, 0-53.7)	0/5 (0, 0-53.7)	0/5 (0, 0-53.7)
474	OH	SUMMIT	IXODES SCAPULARIS	0/40 (0, 0-10.9)	0/40 (0, 0-10.9)	5/40 (12.5, 4.7-27.6)	0/40 (0, 0-10.9)
475	OH	TUSCARAWAS	IXODES SCAPULARIS	0/2 (0, 0-80.2)	0/2 (0, 0-80.2)	0/2 (0, 0-80.2)	0/2 (0, 0-80.2)
476	OH	WASHINGTON	IXODES SCAPULARIS	0/1 (0, 0-94.5)	0/1 (0, 0-94.5)	0/1 (0, 0-94.5)	0/1 (0, 0-94.5)
477	OH	WAYNE	IXODES SCAPULARIS	0/2 (0, 0-80.2)	0/2 (0, 0-80.2)	1/2 (50, 9.5-90.5)	0/2 (0, 0-80.2)
478	OH	WOOD	IXODES SCAPULARIS	0/1 (0, 0-94.5)	0/1 (0, 0-94.5)	0/1 (0, 0-94.5)	0/1 (0, 0-94.5)
479	OK	OKLAHOMA	IXODES SCAPULARIS	0/2 (0, 0-80.2)	0/2 (0, 0-80.2)	0/2 (0, 0-80.2)	0/2 (0, 0-80.2)
480	OK	PONTOTOC	IXODES SCAPULARIS	0/2 (0, 0-80.2)	0/2 (0, 0-80.2)	0/2 (0, 0-80.2)	0/2 (0, 0-80.2)
481	OK	ROGERS	IXODES SCAPULARIS	0/1 (0, 0-94.5)	0/1 (0, 0-94.5)	0/1 (0, 0-94.5)	0/1 (0, 0-94.5)
482	OR	BENTON	IXODES PACIFICUS	0/2 (0, 0-80.2)	0/2 (0, 0-80.2)	0/2 (0, 0-80.2)	0/2 (0, 0-80.2)
483	OR	CLACKAMAS	IXODES PACIFICUS	0/3 (0, 0-69)	0/3 (0, 0-69)	0/3 (0, 0-69)	0/3 (0, 0-69)
484	OR	COLUMBIA	IXODES PACIFICUS	0/4 (0, 0-60.4)	0/4 (0, 0-60.4)	0/4 (0, 0-60.4)	0/4 (0, 0-60.4)
485	OR	COOS	IXODES PACIFICUS	0/7 (0, 0-43.9)	0/7 (0, 0-43.9)	0/7 (0, 0-43.9)	0/7 (0, 0-43.9)
486	OR	CURRY	IXODES PACIFICUS	0/6 (0, 0-48.3)	0/6 (0, 0-48.3)	1/6 (16.7, 0.9-63.5)	1/6 (16.7, 0.9-63.5)
487	OR	DESCHUTES	IXODES PACIFICUS	0/2 (0, 0-80.2)	0/2 (0, 0-80.2)	0/2 (0, 0-80.2)	0/2 (0, 0-80.2)
488	OR	DOUGLAS	IXODES PACIFICUS	1/84 (1.2, 0.1-7.4)	0/84 (0, 0-5.4)	2/84 (2.4, 0.4-9.1)	5/84 (6, 2.2-14)
489	OR	HOOD RIVER	IXODES PACIFICUS	0/8 (0, 0-40.2)	0/8 (0, 0-40.2)	2/8 (25, 4.5-64.4)	1/8 (12.5, 0.7-53.3)
490	OR	HOOD RIVER	IXODES SCAPULARIS	0/4 (0, 0-60.4)	0/4 (0, 0-60.4)	0/4 (0, 0-60.4)	0/4 (0, 0-60.4)
491	OR	JACKSON	IXODES PACIFICUS	2/108 (1.9, 0.3-7.2)	0/108 (0, 0-4.3)	6/108 (5.6, 2.3-12.2)	2/108 (1.9, 0.3-7.2)
492	OR	JOSEPHINE	IXODES PACIFICUS	0/64 (0, 0-7.1)	0/64 (0, 0-7.1)	4/64 (6.2, 2-16)	3/64 (4.7, 1.2-14)
493	OR	KLAMATH	IXODES PACIFICUS	0/1 (0, 0-94.5)	0/1 (0, 0-94.5)	0/1 (0, 0-94.5)	0/1 (0, 0-94.5)
494	OR	LANE	IXODES PACIFICUS	0/26 (0, 0-16)	0/26 (0, 0-16)	0/26 (0, 0-16)	0/26 (0, 0-16)
495	OR	LINCOLN	IXODES PACIFICUS	0/3 (0, 0-69)	0/3 (0, 0-69)	0/3 (0, 0-69)	0/3 (0, 0-69)
496	OR	LINN	IXODES PACIFICUS	0/1 (0, 0-94.5)	0/1 (0, 0-94.5)	0/1 (0, 0-94.5)	0/1 (0, 0-94.5)
497	OR	MARION	IXODES PACIFICUS	0/4 (0, 0-60.4)	0/4 (0, 0-60.4)	0/4 (0, 0-60.4)	0/4 (0, 0-60.4)
498	OR	MULTNOMAH	IXODES PACIFICUS	0/5 (0, 0-53.7)	0/5 (0, 0-53.7)	0/5 (0, 0-53.7)	0/5 (0, 0-53.7)
499	OR	POLK	IXODES PACIFICUS	0/1 (0, 0-94.5)	0/1 (0, 0-94.5)	0/1 (0, 0-94.5)	0/1 (0, 0-94.5)
500	OR	TILLAMOOK	IXODES PACIFICUS	0/1 (0, 0-94.5)	0/1 (0, 0-94.5)	0/1 (0, 0-94.5)	0/1 (0, 0-94.5)
501	OR	WASCO	IXODES PACIFICUS	0/8 (0, 0-40.2)	0/8 (0, 0-40.2)	0/8 (0, 0-40.2)	0/8 (0, 0-40.2)
502	OR	WASHINGTON	IXODES PACIFICUS	0/6 (0, 0-48.3)	0/6 (0, 0-48.3)	0/6 (0, 0-48.3)	0/6 (0, 0-48.3)
503	OR	YAMHILL	IXODES PACIFICUS	0/2 (0, 0-80.2)	0/2 (0, 0-80.2)	0/2 (0, 0-80.2)	1/2 (50, 9.5-90.5)
504	PA	ADAMS	IXODES SCAPULARIS	1/17 (5.9, 0.3-30.8)	1/17 (5.9, 0.3-30.8)	2/17 (11.8, 2.1-37.7)	0/17 (0, 0-22.9)
505	PA	ALLEGHENY	IXODES SCAPULARIS	0/60 (0, 0-7.5)	0/60 (0, 0-7.5)	10/60 (16.7, 8.7-29)	4/60 (6.7, 2.2-17)
506	PA	ARMSTRONG	IXODES SCAPULARIS	0/4 (0, 0-60.4)	0/4 (0, 0-60.4)	1/4 (25, 1.3-78.1)	1/4 (25, 1.3-78.1)
507	PA	BEAVER	IXODES SCAPULARIS	0/17 (0, 0-22.9)	0/17 (0, 0-22.9)	4/17 (23.5, 7.8-50.2)	0/17 (0, 0-22.9)
508	PA	BEDFORD	IXODES SCAPULARIS	0/3 (0, 0-69)	0/3 (0, 0-69)	0/3 (0, 0-69)	0/3 (0, 0-69)
509	PA	BERKS	IXODES SCAPULARIS	0/9 (0, 0-37.1)	0/9 (0, 0-37.1)	1/9 (11.1, 0.6-49.3)	0/9 (0, 0-37.1)
510	PA	BLAIR	IXODES SCAPULARIS	1/12 (8.3, 0.4-40.2)	0/12 (0, 0-30.1)	1/12 (8.3, 0.4-40.2)	0/12 (0, 0-30.1)
511	PA	BRADFORD	IXODES SCAPULARIS	1/22 (4.5, 0.2-24.9)	0/22 (0, 0-18.5)	6/22 (27.3, 11.6-50.4)	0/22 (0, 0-18.5)
512	PA	BUCKS	IXODES SCAPULARIS	0/39 (0, 0-11.2)	0/39 (0, 0-11.2)	9/39 (23.1, 11.7-39.7)	2/39 (5.1, 0.9-18.6)
513	PA	BUTLER	IXODES SCAPULARIS	0/9 (0, 0-37.1)	1/9 (11.1, 0.6-49.3)	2/9 (22.2, 3.9-59.8)	0/9 (0, 0-37.1)
514	PA	CAMBRIA	IXODES SCAPULARIS	0/6 (0, 0-48.3)	0/6 (0, 0-48.3)	2/6 (33.3, 6-75.9)	0/6 (0, 0-48.3)
515	PA	CAMERON	IXODES SCAPULARIS	1/3 (33.3, 1.8-87.5)	0/3 (0, 0-69)	1/3 (33.3, 1.8-87.5)	0/3 (0, 0-69)
516	PA	CARBON	IXODES SCAPULARIS	0/2 (0, 0-80.2)	0/2 (0, 0-80.2)	0/2 (0, 0-80.2)	0/2 (0, 0-80.2)
517	PA	CENTRE	IXODES SCAPULARIS	8/74 (10.8, 5.1-20.7)	0/74 (0, 0-6.1)	16/74 (21.6, 13.2-33)	1/74 (1.4, 0.1-8.3)
518	PA	CHESTER	IXODES SCAPULARIS	1/58 (1.7, 0.1-10.5)	1/58 (1.7, 0.1-10.5)	10/58 (17.2, 9-29.9)	2/58 (3.4, 0.6-13)
519	PA	CLARION	IXODES SCAPULARIS	0/17 (0, 0-22.9)	0/17 (0, 0-22.9)	0/17 (0, 0-22.9)	0/17 (0, 0-22.9)
520	PA	CLEARFIELD	IXODES SCAPULARIS	0/4 (0, 0-60.4)	0/4 (0, 0-60.4)	0/4 (0, 0-60.4)	1/4 (25, 1.3-78.1)
521	PA	CLINTON	IXODES SCAPULARIS	0/3 (0, 0-69)	0/3 (0, 0-69)	0/3 (0, 0-69)	0/3 (0, 0-69)
522	PA	COLUMBIA	IXODES SCAPULARIS	0/1 (0, 0-94.5)	0/1 (0, 0-94.5)	0/1 (0, 0-94.5)	0/1 (0, 0-94.5)
523	PA	CRAWFORD	IXODES SCAPULARIS	0/2 (0, 0-80.2)	0/2 (0, 0-80.2)	1/2 (50, 9.5-90.5)	0/2 (0, 0-80.2)
524	PA	CUMBERLAND	IXODES SCAPULARIS	1/29 (3.4, 0.2-19.6)	0/29 (0, 0-14.6)	5/29 (17.2, 6.5-36.5)	0/29 (0, 0-14.6)
525	PA	DAUPHIN	IXODES SCAPULARIS	2/11 (18.2, 3.2-52.2)	0/11 (0, 0-32.1)	1/11 (9.1, 0.5-42.9)	1/11 (9.1, 0.5-42.9)
526	PA	DELAWARE	IXODES SCAPULARIS	2/20 (10, 1.8-33.1)	0/20 (0, 0-20)	1/20 (5, 0.3-26.9)	0/20 (0, 0-20)
527	PA	ERIE	IXODES SCAPULARIS	0/7 (0, 0-43.9)	0/7 (0, 0-43.9)	1/7 (14.3, 0.8-58)	0/7 (0, 0-43.9)
528	PA	FAYETTE	IXODES SCAPULARIS	0/11 (0, 0-32.1)	0/11 (0, 0-32.1)	0/11 (0, 0-32.1)	0/11 (0, 0-32.1)
529	PA	FOREST	IXODES SCAPULARIS	2/25 (8, 1.4-27.5)	0/25 (0, 0-16.6)	16/25 (64, 42.6-81.3)	0/25 (0, 0-16.6)
530	PA	FRANKLIN	IXODES SCAPULARIS	0/45 (0, 0-9.8)	0/45 (0, 0-9.8)	5/45 (11.1, 4.2-24.8)	2/45 (4.4, 0.8-16.4)
531	PA	FULTON	IXODES SCAPULARIS	0/2 (0, 0-80.2)	0/2 (0, 0-80.2)	0/2 (0, 0-80.2)	0/2 (0, 0-80.2)
532	PA	GREENE	IXODES SCAPULARIS	0/1 (0, 0-94.5)	0/1 (0, 0-94.5)	0/1 (0, 0-94.5)	0/1 (0, 0-94.5)
533	PA	HUNTINGDON	IXODES SCAPULARIS	1/22 (4.5, 0.2-24.9)	0/22 (0, 0-18.5)	8/22 (36.4, 18-59.2)	1/22 (4.5, 0.2-24.9)
534	PA	INDIANA	IXODES SCAPULARIS	0/11 (0, 0-32.1)	0/11 (0, 0-32.1)	1/11 (9.1, 0.5-42.9)	0/11 (0, 0-32.1)
535	PA	JUNIATA	IXODES SCAPULARIS	0/4 (0, 0-60.4)	0/4 (0, 0-60.4)	0/4 (0, 0-60.4)	0/4 (0, 0-60.4)
536	PA	LACKAWANNA	IXODES SCAPULARIS	1/18 (5.6, 0.3-29.4)	0/18 (0, 0-21.9)	3/18 (16.7, 4.4-42.3)	1/18 (5.6, 0.3-29.4)
537	PA	LANCASTER	IXODES SCAPULARIS	0/20 (0, 0-20)	0/20 (0, 0-20)	3/20 (15, 4-38.9)	0/20 (0, 0-20)
538	PA	LAWRENCE	IXODES SCAPULARIS	1/7 (14.3, 0.8-58)	0/7 (0, 0-43.9)	1/7 (14.3, 0.8-58)	0/7 (0, 0-43.9)
539	PA	LEBANON	IXODES SCAPULARIS	2/15 (13.3, 2.3-41.6)	0/15 (0, 0-25.3)	2/15 (13.3, 2.3-41.6)	0/15 (0, 0-25.3)
540	PA	LEHIGH	IXODES SCAPULARIS	0/23 (0, 0-17.8)	0/23 (0, 0-17.8)	4/23 (17.4, 5.7-39.5)	0/23 (0, 0-17.8)
541	PA	LUZERNE	IXODES SCAPULARIS	1/19 (5.3, 0.3-28.1)	0/19 (0, 0-20.9)	6/19 (31.6, 13.6-56.5)	0/19 (0, 0-20.9)
542	PA	LYCOMING	IXODES SCAPULARIS	0/19 (0, 0-20.9)	0/19 (0, 0-20.9)	1/19 (5.3, 0.3-28.1)	0/19 (0, 0-20.9)
543	PA	MCKEAN	IXODES SCAPULARIS	0/2 (0, 0-80.2)	0/2 (0, 0-80.2)	1/2 (50, 9.5-90.5)	0/2 (0, 0-80.2)
544	PA	MERCER	IXODES SCAPULARIS	0/14 (0, 0-26.8)	0/14 (0, 0-26.8)	5/14 (35.7, 14-64.4)	0/14 (0, 0-26.8)
545	PA	MIFFLIN	IXODES SCAPULARIS	0/2 (0, 0-80.2)	0/2 (0, 0-80.2)	1/2 (50, 9.5-90.5)	0/2 (0, 0-80.2)
546	PA	MONROE	IXODES SCAPULARIS	2/35 (5.7, 1-20.5)	0/35 (0, 0-12.3)	7/35 (20, 9.1-37.5)	0/35 (0, 0-12.3)
547	PA	MONTGOMERY	IXODES SCAPULARIS	2/30 (6.7, 1.2-23.5)	0/30 (0, 0-14.1)	5/30 (16.7, 6.3-35.5)	0/30 (0, 0-14.1)
548	PA	NORTHAMPTON	IXODES SCAPULARIS	0/13 (0, 0-28.3)	0/13 (0, 0-28.3)	4/13 (30.8, 10.4-61.1)	0/13 (0, 0-28.3)
549	PA	NORTHUMBERLAND	IXODES SCAPULARIS	0/4 (0, 0-60.4)	0/4 (0, 0-60.4)	0/4 (0, 0-60.4)	0/4 (0, 0-60.4)
550	PA	PERRY	IXODES SCAPULARIS	0/2 (0, 0-80.2)	0/2 (0, 0-80.2)	2/2 (100, 19.8-100)	0/2 (0, 0-80.2)
551	PA	PHILADELPHIA	IXODES SCAPULARIS	1/4 (25, 1.3-78.1)	0/4 (0, 0-60.4)	1/4 (25, 1.3-78.1)	1/4 (25, 1.3-78.1)
552	PA	PIKE	IXODES SCAPULARIS	6/51 (11.8, 4.9-24.6)	0/51 (0, 0-8.7)	10/51 (19.6, 10.3-33.5)	1/51 (2, 0.1-11.8)
553	PA	SCHUYLKILL	IXODES SCAPULARIS	0/1 (0, 0-94.5)	0/1 (0, 0-94.5)	0/1 (0, 0-94.5)	0/1 (0, 0-94.5)
554	PA	SNYDER	IXODES SCAPULARIS	0/2 (0, 0-80.2)	0/2 (0, 0-80.2)	0/2 (0, 0-80.2)	0/2 (0, 0-80.2)
555	PA	SOMERSET	IXODES SCAPULARIS	1/30 (3.3, 0.2-19.1)	0/30 (0, 0-14.1)	14/30 (46.7, 28.8-65.4)	0/30 (0, 0-14.1)
556	PA	SULLIVAN	IXODES SCAPULARIS	0/1 (0, 0-94.5)	0/1 (0, 0-94.5)	0/1 (0, 0-94.5)	0/1 (0, 0-94.5)
557	PA	SUSQUEHANNA	IXODES SCAPULARIS	2/64 (3.1, 0.5-11.8)	1/64 (1.6, 0.1-9.5)	20/64 (31.2, 20.6-44.2)	0/64 (0, 0-7.1)
558	PA	TIOGA	IXODES SCAPULARIS	0/3 (0, 0-69)	0/3 (0, 0-69)	1/3 (33.3, 1.8-87.5)	0/3 (0, 0-69)
559	PA	UNION	IXODES SCAPULARIS	0/6 (0, 0-48.3)	0/6 (0, 0-48.3)	3/6 (50, 18.8-81.2)	0/6 (0, 0-48.3)
560	PA	VENANGO	IXODES SCAPULARIS	0/4 (0, 0-60.4)	0/4 (0, 0-60.4)	0/4 (0, 0-60.4)	0/4 (0, 0-60.4)
561	PA	WARREN	IXODES SCAPULARIS	0/7 (0, 0-43.9)	0/7 (0, 0-43.9)	2/7 (28.6, 5.1-69.7)	0/7 (0, 0-43.9)
562	PA	WASHINGTON	IXODES SCAPULARIS	0/6 (0, 0-48.3)	0/6 (0, 0-48.3)	2/6 (33.3, 6-75.9)	0/6 (0, 0-48.3)
563	PA	WAYNE	IXODES SCAPULARIS	3/55 (5.5, 1.4-16.1)	0/55 (0, 0-8.1)	14/55 (25.5, 15.1-39.3)	0/55 (0, 0-8.1)
564	PA	WESTMORELAND	IXODES SCAPULARIS	0/9 (0, 0-37.1)	0/9 (0, 0-37.1)	0/9 (0, 0-37.1)	0/9 (0, 0-37.1)
565	PA	WYOMING	IXODES SCAPULARIS	0/12 (0, 0-30.1)	0/12 (0, 0-30.1)	0/12 (0, 0-30.1)	0/12 (0, 0-30.1)
566	PA	YORK	IXODES SCAPULARIS	1/26 (3.8, 0.2-21.6)	0/26 (0, 0-16)	12/26 (46.2, 27.1-66.3)	1/26 (3.8, 0.2-21.6)
567	RI	KENT	IXODES SCAPULARIS	0/4 (0, 0-60.4)	1/4 (25, 1.3-78.1)	1/4 (25, 1.3-78.1)	1/4 (25, 1.3-78.1)
568	RI	NEWPORT	IXODES SCAPULARIS	0/9 (0, 0-37.1)	0/9 (0, 0-37.1)	3/9 (33.3, 9-69.1)	0/9 (0, 0-37.1)
569	RI	PROVIDENCE	IXODES SCAPULARIS	1/21 (4.8, 0.2-25.9)	1/21 (4.8, 0.2-25.9)	5/21 (23.8, 9.1-47.5)	0/21 (0, 0-19.2)
570	RI	WASHINGTON	IXODES SCAPULARIS	1/12 (8.3, 0.4-40.2)	0/12 (0, 0-30.1)	5/12 (41.7, 16.5-71.4)	0/12 (0, 0-30.1)
571	SC	AIKEN	IXODES SCAPULARIS	0/3 (0, 0-69)	0/3 (0, 0-69)	0/3 (0, 0-69)	0/3 (0, 0-69)
572	SC	ANDERSON	IXODES SCAPULARIS	0/1 (0, 0-94.5)	0/1 (0, 0-94.5)	0/1 (0, 0-94.5)	0/1 (0, 0-94.5)
573	SC	BEAUFORT	IXODES SCAPULARIS	0/5 (0, 0-53.7)	0/5 (0, 0-53.7)	0/5 (0, 0-53.7)	0/5 (0, 0-53.7)
574	SC	CHARLESTON	IXODES SCAPULARIS	0/2 (0, 0-80.2)	0/2 (0, 0-80.2)	0/2 (0, 0-80.2)	0/2 (0, 0-80.2)
575	SC	DORCHESTER	IXODES SCAPULARIS	0/1 (0, 0-94.5)	0/1 (0, 0-94.5)	0/1 (0, 0-94.5)	0/1 (0, 0-94.5)
576	SC	GREENVILLE	IXODES SCAPULARIS	0/1 (0, 0-94.5)	0/1 (0, 0-94.5)	0/1 (0, 0-94.5)	0/1 (0, 0-94.5)
577	SC	HORRY	IXODES SCAPULARIS	0/1 (0, 0-94.5)	0/1 (0, 0-94.5)	0/1 (0, 0-94.5)	0/1 (0, 0-94.5)
578	SC	KERSHAW	IXODES SCAPULARIS	0/1 (0, 0-94.5)	0/1 (0, 0-94.5)	0/1 (0, 0-94.5)	0/1 (0, 0-94.5)
579	SC	LEXINGTON	IXODES SCAPULARIS	0/1 (0, 0-94.5)	0/1 (0, 0-94.5)	0/1 (0, 0-94.5)	0/1 (0, 0-94.5)
580	SC	RICHLAND	IXODES SCAPULARIS	0/1 (0, 0-94.5)	0/1 (0, 0-94.5)	0/1 (0, 0-94.5)	0/1 (0, 0-94.5)
581	SC	SUMTER	IXODES SCAPULARIS	0/1 (0, 0-94.5)	0/1 (0, 0-94.5)	0/1 (0, 0-94.5)	0/1 (0, 0-94.5)
582	SC	YORK	IXODES SCAPULARIS	0/2 (0, 0-80.2)	0/2 (0, 0-80.2)	0/2 (0, 0-80.2)	0/2 (0, 0-80.2)
583	TN	CHEATHAM	IXODES SCAPULARIS	0/1 (0, 0-94.5)	0/1 (0, 0-94.5)	0/1 (0, 0-94.5)	0/1 (0, 0-94.5)
584	TN	COFFEE	IXODES SCAPULARIS	0/1 (0, 0-94.5)	0/1 (0, 0-94.5)	0/1 (0, 0-94.5)	0/1 (0, 0-94.5)
585	TN	CUMBERLAND	IXODES SCAPULARIS	0/1 (0, 0-94.5)	0/1 (0, 0-94.5)	0/1 (0, 0-94.5)	0/1 (0, 0-94.5)
586	TN	DAVIDSON	IXODES SCAPULARIS	0/2 (0, 0-80.2)	0/2 (0, 0-80.2)	0/2 (0, 0-80.2)	0/2 (0, 0-80.2)
587	TN	DEKALB	IXODES SCAPULARIS	0/1 (0, 0-94.5)	0/1 (0, 0-94.5)	0/1 (0, 0-94.5)	0/1 (0, 0-94.5)
588	TN	FAYETTE	IXODES SCAPULARIS	0/1 (0, 0-94.5)	0/1 (0, 0-94.5)	0/1 (0, 0-94.5)	0/1 (0, 0-94.5)
589	TN	HAMILTON	IXODES SCAPULARIS	1/3 (33.3, 1.8-87.5)	0/3 (0, 0-69)	0/3 (0, 0-69)	0/3 (0, 0-69)
590	TN	JEFFERSON	IXODES SCAPULARIS	0/1 (0, 0-94.5)	0/1 (0, 0-94.5)	0/1 (0, 0-94.5)	0/1 (0, 0-94.5)
591	TN	KNOX	IXODES SCAPULARIS	0/1 (0, 0-94.5)	0/1 (0, 0-94.5)	0/1 (0, 0-94.5)	0/1 (0, 0-94.5)
592	TN	LAWRENCE	IXODES SCAPULARIS	0/1 (0, 0-94.5)	0/1 (0, 0-94.5)	0/1 (0, 0-94.5)	0/1 (0, 0-94.5)
593	TN	LOUDON	IXODES SCAPULARIS	0/1 (0, 0-94.5)	0/1 (0, 0-94.5)	0/1 (0, 0-94.5)	0/1 (0, 0-94.5)
594	TN	MADISON	IXODES SCAPULARIS	0/1 (0, 0-94.5)	0/1 (0, 0-94.5)	0/1 (0, 0-94.5)	0/1 (0, 0-94.5)
595	TN	MARSHALL	IXODES SCAPULARIS	0/2 (0, 0-80.2)	0/2 (0, 0-80.2)	0/2 (0, 0-80.2)	0/2 (0, 0-80.2)
596	TN	MONTGOMERY	IXODES SCAPULARIS	0/1 (0, 0-94.5)	0/1 (0, 0-94.5)	0/1 (0, 0-94.5)	0/1 (0, 0-94.5)
597	TN	MORGAN	IXODES SCAPULARIS	0/1 (0, 0-94.5)	0/1 (0, 0-94.5)	0/1 (0, 0-94.5)	0/1 (0, 0-94.5)
598	TN	POLK	IXODES SCAPULARIS	0/1 (0, 0-94.5)	0/1 (0, 0-94.5)	0/1 (0, 0-94.5)	0/1 (0, 0-94.5)
599	TN	ROANE	IXODES SCAPULARIS	0/3 (0, 0-69)	0/3 (0, 0-69)	0/3 (0, 0-69)	0/3 (0, 0-69)
600	TN	SEQUATCHIE	IXODES SCAPULARIS	0/1 (0, 0-94.5)	0/1 (0, 0-94.5)	0/1 (0, 0-94.5)	0/1 (0, 0-94.5)
601	TN	SHELBY	IXODES SCAPULARIS	0/4 (0, 0-60.4)	0/4 (0, 0-60.4)	0/4 (0, 0-60.4)	0/4 (0, 0-60.4)
602	TN	STEWART	IXODES SCAPULARIS	0/1 (0, 0-94.5)	0/1 (0, 0-94.5)	0/1 (0, 0-94.5)	0/1 (0, 0-94.5)
603	TN	SUMNER	IXODES SCAPULARIS	0/1 (0, 0-94.5)	0/1 (0, 0-94.5)	0/1 (0, 0-94.5)	0/1 (0, 0-94.5)
604	TN	WARREN	IXODES SCAPULARIS	0/2 (0, 0-80.2)	0/2 (0, 0-80.2)	0/2 (0, 0-80.2)	0/2 (0, 0-80.2)
605	TN	WILLIAMSON	IXODES SCAPULARIS	0/9 (0, 0-37.1)	0/9 (0, 0-37.1)	0/9 (0, 0-37.1)	0/9 (0, 0-37.1)
606	TX	ARANSAS	IXODES SCAPULARIS	0/1 (0, 0-94.5)	0/1 (0, 0-94.5)	0/1 (0, 0-94.5)	0/1 (0, 0-94.5)
607	TX	COLLIN	IXODES SCAPULARIS	0/1 (0, 0-94.5)	0/1 (0, 0-94.5)	1/1 (100, 5.5-100)	1/1 (100, 5.5-100)
608	TX	DALLAS	IXODES SCAPULARIS	0/2 (0, 0-80.2)	0/2 (0, 0-80.2)	0/2 (0, 0-80.2)	0/2 (0, 0-80.2)
609	TX	FORT BEND	IXODES SCAPULARIS	0/1 (0, 0-94.5)	0/1 (0, 0-94.5)	0/1 (0, 0-94.5)	0/1 (0, 0-94.5)
610	TX	HAMILTON	IXODES SCAPULARIS	0/1 (0, 0-94.5)	0/1 (0, 0-94.5)	0/1 (0, 0-94.5)	0/1 (0, 0-94.5)
611	TX	HARRIS	IXODES SCAPULARIS	0/2 (0, 0-80.2)	0/2 (0, 0-80.2)	0/2 (0, 0-80.2)	0/2 (0, 0-80.2)
612	TX	HIDALGO	IXODES SCAPULARIS	0/1 (0, 0-94.5)	0/1 (0, 0-94.5)	0/1 (0, 0-94.5)	0/1 (0, 0-94.5)
613	TX	MONTGOMERY	IXODES SCAPULARIS	0/1 (0, 0-94.5)	0/1 (0, 0-94.5)	0/1 (0, 0-94.5)	0/1 (0, 0-94.5)
614	TX	PARKER	IXODES SCAPULARIS	0/2 (0, 0-80.2)	0/2 (0, 0-80.2)	0/2 (0, 0-80.2)	0/2 (0, 0-80.2)
615	TX	TARRANT	IXODES SCAPULARIS	0/2 (0, 0-80.2)	0/2 (0, 0-80.2)	0/2 (0, 0-80.2)	0/2 (0, 0-80.2)
616	TX	TITUS	IXODES SCAPULARIS	0/1 (0, 0-94.5)	0/1 (0, 0-94.5)	1/1 (100, 5.5-100)	0/1 (0, 0-94.5)
617	TX	TRAVIS	IXODES SCAPULARIS	0/1 (0, 0-94.5)	0/1 (0, 0-94.5)	0/1 (0, 0-94.5)	0/1 (0, 0-94.5)
618	UT	SALT LAKE	IXODES PACIFICUS	0/1 (0, 0-94.5)	0/1 (0, 0-94.5)	0/1 (0, 0-94.5)	0/1 (0, 0-94.5)
619	UT	UINTAH	IXODES PACIFICUS	0/1 (0, 0-94.5)	0/1 (0, 0-94.5)	0/1 (0, 0-94.5)	0/1 (0, 0-94.5)
620	VA	ALBEMARLE	IXODES SCAPULARIS	0/6 (0, 0-48.3)	0/6 (0, 0-48.3)	0/6 (0, 0-48.3)	0/6 (0, 0-48.3)
621	VA	ALEXANDRIA	IXODES SCAPULARIS	0/5 (0, 0-53.7)	0/5 (0, 0-53.7)	0/5 (0, 0-53.7)	0/5 (0, 0-53.7)
622	VA	ALLEGHANY	IXODES SCAPULARIS	0/1 (0, 0-94.5)	0/1 (0, 0-94.5)	0/1 (0, 0-94.5)	0/1 (0, 0-94.5)
623	VA	APPOMATTOX	IXODES SCAPULARIS	0/1 (0, 0-94.5)	0/1 (0, 0-94.5)	1/1 (100, 5.5-100)	0/1 (0, 0-94.5)
624	VA	ARLINGTON	IXODES SCAPULARIS	0/3 (0, 0-69)	0/3 (0, 0-69)	0/3 (0, 0-69)	0/3 (0, 0-69)
625	VA	AUGUSTA	IXODES SCAPULARIS	0/1 (0, 0-94.5)	0/1 (0, 0-94.5)	0/1 (0, 0-94.5)	0/1 (0, 0-94.5)
626	VA	BEDFORD	IXODES SCAPULARIS	0/3 (0, 0-69)	0/3 (0, 0-69)	0/3 (0, 0-69)	0/3 (0, 0-69)
627	VA	BOTETOURT	IXODES SCAPULARIS	0/2 (0, 0-80.2)	0/2 (0, 0-80.2)	0/2 (0, 0-80.2)	0/2 (0, 0-80.2)
628	VA	CARROLL	IXODES SCAPULARIS	0/5 (0, 0-53.7)	0/5 (0, 0-53.7)	1/5 (20, 1.1-70.1)	0/5 (0, 0-53.7)
629	VA	CHESAPEAKE	IXODES SCAPULARIS	0/1 (0, 0-94.5)	0/1 (0, 0-94.5)	0/1 (0, 0-94.5)	0/1 (0, 0-94.5)
630	VA	CHESTERFIELD	IXODES SCAPULARIS	0/5 (0, 0-53.7)	0/5 (0, 0-53.7)	0/5 (0, 0-53.7)	0/5 (0, 0-53.7)
631	VA	CLARKE	IXODES SCAPULARIS	0/3 (0, 0-69)	0/3 (0, 0-69)	0/3 (0, 0-69)	0/3 (0, 0-69)
632	VA	COLONIAL HEIGHTS	IXODES SCAPULARIS	0/1 (0, 0-94.5)	0/1 (0, 0-94.5)	0/1 (0, 0-94.5)	0/1 (0, 0-94.5)
633	VA	FAIRFAX	IXODES SCAPULARIS	1/38 (2.6, 0.1-15.4)	0/38 (0, 0-11.4)	1/38 (2.6, 0.1-15.4)	0/38 (0, 0-11.4)
634	VA	FAUQUIER	IXODES SCAPULARIS	1/14 (7.1, 0.4-35.8)	0/14 (0, 0-26.8)	0/14 (0, 0-26.8)	0/14 (0, 0-26.8)
635	VA	FLOYD	IXODES SCAPULARIS	0/8 (0, 0-40.2)	0/8 (0, 0-40.2)	2/8 (25, 4.5-64.4)	0/8 (0, 0-40.2)
636	VA	FRANKLIN	IXODES SCAPULARIS	0/2 (0, 0-80.2)	0/2 (0, 0-80.2)	2/2 (100, 19.8-100)	0/2 (0, 0-80.2)
637	VA	FREDERICK	IXODES SCAPULARIS	0/4 (0, 0-60.4)	0/4 (0, 0-60.4)	0/4 (0, 0-60.4)	0/4 (0, 0-60.4)
638	VA	GRAYSON	IXODES SCAPULARIS	0/1 (0, 0-94.5)	0/1 (0, 0-94.5)	0/1 (0, 0-94.5)	0/1 (0, 0-94.5)
639	VA	GREENE	IXODES SCAPULARIS	0/2 (0, 0-80.2)	0/2 (0, 0-80.2)	0/2 (0, 0-80.2)	0/2 (0, 0-80.2)
640	VA	HALIFAX	IXODES SCAPULARIS	0/2 (0, 0-80.2)	0/2 (0, 0-80.2)	0/2 (0, 0-80.2)	0/2 (0, 0-80.2)
641	VA	HANOVER	IXODES SCAPULARIS	0/1 (0, 0-94.5)	0/1 (0, 0-94.5)	0/1 (0, 0-94.5)	0/1 (0, 0-94.5)
642	VA	HENRICO	IXODES SCAPULARIS	0/2 (0, 0-80.2)	0/2 (0, 0-80.2)	0/2 (0, 0-80.2)	0/2 (0, 0-80.2)
643	VA	ISLE OF WIGHT	IXODES SCAPULARIS	0/1 (0, 0-94.5)	0/1 (0, 0-94.5)	0/1 (0, 0-94.5)	0/1 (0, 0-94.5)
644	VA	JAMES CITY	IXODES SCAPULARIS	0/1 (0, 0-94.5)	0/1 (0, 0-94.5)	0/1 (0, 0-94.5)	0/1 (0, 0-94.5)
645	VA	KING GEORGE	IXODES SCAPULARIS	0/1 (0, 0-94.5)	0/1 (0, 0-94.5)	0/1 (0, 0-94.5)	0/1 (0, 0-94.5)
646	VA	LANCASTER	IXODES SCAPULARIS	0/1 (0, 0-94.5)	0/1 (0, 0-94.5)	0/1 (0, 0-94.5)	0/1 (0, 0-94.5)
647	VA	LEE	IXODES SCAPULARIS	0/1 (0, 0-94.5)	0/1 (0, 0-94.5)	0/1 (0, 0-94.5)	0/1 (0, 0-94.5)
648	VA	LOUDOUN	IXODES SCAPULARIS	0/56 (0, 0-8)	0/56 (0, 0-8)	4/56 (7.1, 2.3-18.1)	0/56 (0, 0-8)
649	VA	LOUISA	IXODES SCAPULARIS	0/1 (0, 0-94.5)	0/1 (0, 0-94.5)	0/1 (0, 0-94.5)	0/1 (0, 0-94.5)
650	VA	LYNCHBURG	IXODES SCAPULARIS	0/3 (0, 0-69)	0/3 (0, 0-69)	0/3 (0, 0-69)	0/3 (0, 0-69)
651	VA	MECKLENBURG	IXODES SCAPULARIS	0/2 (0, 0-80.2)	0/2 (0, 0-80.2)	0/2 (0, 0-80.2)	0/2 (0, 0-80.2)
652	VA	MONTGOMERY	IXODES SCAPULARIS	0/14 (0, 0-26.8)	0/14 (0, 0-26.8)	3/14 (21.4, 5.7-51.2)	0/14 (0, 0-26.8)
653	VA	NA	IXODES SCAPULARIS	0/1 (0, 0-94.5)	0/1 (0, 0-94.5)	0/1 (0, 0-94.5)	0/1 (0, 0-94.5)
654	VA	NEWPORT NEWS	IXODES SCAPULARIS	0/1 (0, 0-94.5)	0/1 (0, 0-94.5)	0/1 (0, 0-94.5)	0/1 (0, 0-94.5)
655	VA	NORTHUMBERLAND	IXODES SCAPULARIS	0/1 (0, 0-94.5)	0/1 (0, 0-94.5)	0/1 (0, 0-94.5)	0/1 (0, 0-94.5)
656	VA	ORANGE	IXODES SCAPULARIS	0/1 (0, 0-94.5)	0/1 (0, 0-94.5)	0/1 (0, 0-94.5)	0/1 (0, 0-94.5)
657	VA	PAGE	IXODES SCAPULARIS	0/1 (0, 0-94.5)	0/1 (0, 0-94.5)	0/1 (0, 0-94.5)	0/1 (0, 0-94.5)
658	VA	PORTSMOUTH	IXODES SCAPULARIS	0/2 (0, 0-80.2)	0/2 (0, 0-80.2)	0/2 (0, 0-80.2)	0/2 (0, 0-80.2)
659	VA	POWHATAN	IXODES SCAPULARIS	0/2 (0, 0-80.2)	0/2 (0, 0-80.2)	0/2 (0, 0-80.2)	0/2 (0, 0-80.2)
660	VA	PRINCE WILLIAM	IXODES SCAPULARIS	0/10 (0, 0-34.5)	0/10 (0, 0-34.5)	1/10 (10, 0.5-45.9)	0/10 (0, 0-34.5)
661	VA	RADFORD	IXODES SCAPULARIS	0/2 (0, 0-80.2)	0/2 (0, 0-80.2)	1/2 (50, 9.5-90.5)	0/2 (0, 0-80.2)
662	VA	RICHMOND	IXODES SCAPULARIS	0/1 (0, 0-94.5)	0/1 (0, 0-94.5)	0/1 (0, 0-94.5)	0/1 (0, 0-94.5)
663	VA	ROANOKE	IXODES SCAPULARIS	1/4 (25, 1.3-78.1)	0/4 (0, 0-60.4)	2/4 (50, 15-85)	0/4 (0, 0-60.4)
664	VA	ROCKBRIDGE	IXODES SCAPULARIS	0/3 (0, 0-69)	0/3 (0, 0-69)	0/3 (0, 0-69)	0/3 (0, 0-69)
665	VA	ROCKINGHAM	IXODES SCAPULARIS	0/4 (0, 0-60.4)	0/4 (0, 0-60.4)	0/4 (0, 0-60.4)	0/4 (0, 0-60.4)
666	VA	STAFFORD	IXODES SCAPULARIS	0/2 (0, 0-80.2)	0/2 (0, 0-80.2)	0/2 (0, 0-80.2)	0/2 (0, 0-80.2)
667	VA	SUFFOLK	IXODES SCAPULARIS	0/2 (0, 0-80.2)	0/2 (0, 0-80.2)	0/2 (0, 0-80.2)	0/2 (0, 0-80.2)
668	VA	SURRY	IXODES SCAPULARIS	0/1 (0, 0-94.5)	0/1 (0, 0-94.5)	0/1 (0, 0-94.5)	0/1 (0, 0-94.5)
669	VA	WARREN	IXODES SCAPULARIS	0/6 (0, 0-48.3)	0/6 (0, 0-48.3)	0/6 (0, 0-48.3)	0/6 (0, 0-48.3)
670	VA	WESTMORELAND	IXODES SCAPULARIS	0/1 (0, 0-94.5)	0/1 (0, 0-94.5)	0/1 (0, 0-94.5)	0/1 (0, 0-94.5)
671	VA	YORK	IXODES SCAPULARIS	0/6 (0, 0-48.3)	0/6 (0, 0-48.3)	0/6 (0, 0-48.3)	0/6 (0, 0-48.3)
672	VT	ADDISON	IXODES SCAPULARIS	1/8 (12.5, 0.7-53.3)	0/8 (0, 0-40.2)	1/8 (12.5, 0.7-53.3)	0/8 (0, 0-40.2)
673	VT	BENNINGTON	IXODES SCAPULARIS	0/11 (0, 0-32.1)	0/11 (0, 0-32.1)	3/11 (27.3, 7.3-60.7)	0/11 (0, 0-32.1)
674	VT	CHITTENDEN	IXODES SCAPULARIS	0/17 (0, 0-22.9)	0/17 (0, 0-22.9)	4/17 (23.5, 7.8-50.2)	0/17 (0, 0-22.9)
675	VT	FRANKLIN	IXODES SCAPULARIS	0/3 (0, 0-69)	0/3 (0, 0-69)	1/3 (33.3, 1.8-87.5)	0/3 (0, 0-69)
676	VT	LAMOILLE	IXODES SCAPULARIS	0/4 (0, 0-60.4)	0/4 (0, 0-60.4)	0/4 (0, 0-60.4)	0/4 (0, 0-60.4)
677	VT	ORANGE	IXODES SCAPULARIS	0/6 (0, 0-48.3)	0/6 (0, 0-48.3)	2/6 (33.3, 6-75.9)	0/6 (0, 0-48.3)
678	VT	ORLEANS	IXODES SCAPULARIS	0/7 (0, 0-43.9)	0/7 (0, 0-43.9)	1/7 (14.3, 0.8-58)	0/7 (0, 0-43.9)
679	VT	RUTLAND	IXODES SCAPULARIS	2/9 (22.2, 3.9-59.8)	0/9 (0, 0-37.1)	5/9 (55.6, 22.7-84.7)	0/9 (0, 0-37.1)
680	VT	WASHINGTON	IXODES SCAPULARIS	0/10 (0, 0-34.5)	0/10 (0, 0-34.5)	1/10 (10, 0.5-45.9)	0/10 (0, 0-34.5)
681	VT	WINDHAM	IXODES SCAPULARIS	5/51 (9.8, 3.7-22.2)	0/51 (0, 0-8.7)	11/51 (21.6, 11.8-35.7)	0/51 (0, 0-8.7)
682	VT	WINDSOR	IXODES SCAPULARIS	2/9 (22.2, 3.9-59.8)	0/9 (0, 0-37.1)	1/9 (11.1, 0.6-49.3)	0/9 (0, 0-37.1)
683	WA	CHELAN	IXODES PACIFICUS	0/13 (0, 0-28.3)	0/13 (0, 0-28.3)	0/13 (0, 0-28.3)	0/13 (0, 0-28.3)
684	WA	CLALLAM	IXODES PACIFICUS	0/2 (0, 0-80.2)	0/2 (0, 0-80.2)	0/2 (0, 0-80.2)	0/2 (0, 0-80.2)
685	WA	CLARK	IXODES PACIFICUS	0/1 (0, 0-94.5)	0/1 (0, 0-94.5)	0/1 (0, 0-94.5)	0/1 (0, 0-94.5)
686	WA	GRAYS HARBOR	IXODES PACIFICUS	0/1 (0, 0-94.5)	0/1 (0, 0-94.5)	0/1 (0, 0-94.5)	0/1 (0, 0-94.5)
687	WA	ISLAND	IXODES PACIFICUS	0/1 (0, 0-94.5)	0/1 (0, 0-94.5)	0/1 (0, 0-94.5)	0/1 (0, 0-94.5)
688	WA	KING	IXODES PACIFICUS	0/6 (0, 0-48.3)	0/6 (0, 0-48.3)	0/6 (0, 0-48.3)	0/6 (0, 0-48.3)
689	WA	KITSAP	IXODES PACIFICUS	0/2 (0, 0-80.2)	0/2 (0, 0-80.2)	1/2 (50, 9.5-90.5)	0/2 (0, 0-80.2)
690	WA	KLICKITAT	IXODES PACIFICUS	0/37 (0, 0-11.7)	0/37 (0, 0-11.7)	1/37 (2.7, 0.1-15.8)	0/37 (0, 0-11.7)
691	WA	LEWIS	IXODES PACIFICUS	1/2 (50, 9.5-90.5)	0/2 (0, 0-80.2)	0/2 (0, 0-80.2)	0/2 (0, 0-80.2)
692	WA	MASON	IXODES PACIFICUS	0/4 (0, 0-60.4)	0/4 (0, 0-60.4)	0/4 (0, 0-60.4)	0/4 (0, 0-60.4)
693	WA	PEND OREILLE	IXODES PACIFICUS	0/1 (0, 0-94.5)	0/1 (0, 0-94.5)	0/1 (0, 0-94.5)	0/1 (0, 0-94.5)
694	WA	SKAMANIA	IXODES PACIFICUS	1/4 (25, 1.3-78.1)	0/4 (0, 0-60.4)	0/4 (0, 0-60.4)	0/4 (0, 0-60.4)
695	WA	SNOHOMISH	IXODES PACIFICUS	0/1 (0, 0-94.5)	0/1 (0, 0-94.5)	0/1 (0, 0-94.5)	0/1 (0, 0-94.5)
696	WA	THURSTON	IXODES PACIFICUS	0/1 (0, 0-94.5)	0/1 (0, 0-94.5)	0/1 (0, 0-94.5)	0/1 (0, 0-94.5)
697	WA	YAKIMA	IXODES PACIFICUS	0/1 (0, 0-94.5)	0/1 (0, 0-94.5)	0/1 (0, 0-94.5)	0/1 (0, 0-94.5)
698	WI	ADAMS	IXODES SCAPULARIS	0/3 (0, 0-69)	0/3 (0, 0-69)	2/3 (66.7, 12.5-98.2)	0/3 (0, 0-69)
699	WI	ASHLAND	IXODES SCAPULARIS	0/1 (0, 0-94.5)	0/1 (0, 0-94.5)	0/1 (0, 0-94.5)	0/1 (0, 0-94.5)
700	WI	BAYFIELD	IXODES SCAPULARIS	2/6 (33.3, 6-75.9)	0/6 (0, 0-48.3)	2/6 (33.3, 6-75.9)	0/6 (0, 0-48.3)
701	WI	BROWN	IXODES SCAPULARIS	0/5 (0, 0-53.7)	0/5 (0, 0-53.7)	0/5 (0, 0-53.7)	0/5 (0, 0-53.7)
702	WI	BUFFALO	IXODES SCAPULARIS	0/2 (0, 0-80.2)	0/2 (0, 0-80.2)	0/2 (0, 0-80.2)	0/2 (0, 0-80.2)
703	WI	BURNETT	IXODES SCAPULARIS	0/3 (0, 0-69)	1/3 (33.3, 1.8-87.5)	0/3 (0, 0-69)	1/3 (33.3, 1.8-87.5)
704	WI	CHIPPEWA	IXODES SCAPULARIS	0/2 (0, 0-80.2)	0/2 (0, 0-80.2)	0/2 (0, 0-80.2)	0/2 (0, 0-80.2)
705	WI	COLUMBIA	IXODES SCAPULARIS	0/8 (0, 0-40.2)	0/8 (0, 0-40.2)	4/8 (50, 21.5-78.5)	0/8 (0, 0-40.2)
706	WI	DANE	IXODES SCAPULARIS	1/13 (7.7, 0.4-37.9)	0/13 (0, 0-28.3)	1/13 (7.7, 0.4-37.9)	0/13 (0, 0-28.3)
707	WI	DOOR	IXODES SCAPULARIS	2/19 (10.5, 1.8-34.5)	0/19 (0, 0-20.9)	6/19 (31.6, 13.6-56.5)	0/19 (0, 0-20.9)
708	WI	DOUGLAS	IXODES SCAPULARIS	0/2 (0, 0-80.2)	1/2 (50, 9.5-90.5)	2/2 (100, 19.8-100)	0/2 (0, 0-80.2)
709	WI	DUNN	IXODES SCAPULARIS	0/4 (0, 0-60.4)	0/4 (0, 0-60.4)	0/4 (0, 0-60.4)	0/4 (0, 0-60.4)
710	WI	EAU CLAIRE	IXODES SCAPULARIS	0/7 (0, 0-43.9)	0/7 (0, 0-43.9)	1/7 (14.3, 0.8-58)	0/7 (0, 0-43.9)
711	WI	FOND DU LAC	IXODES SCAPULARIS	0/1 (0, 0-94.5)	0/1 (0, 0-94.5)	0/1 (0, 0-94.5)	0/1 (0, 0-94.5)
712	WI	FOREST	IXODES SCAPULARIS	1/2 (50, 9.5-90.5)	0/2 (0, 0-80.2)	1/2 (50, 9.5-90.5)	0/2 (0, 0-80.2)
713	WI	GRANT	IXODES SCAPULARIS	0/9 (0, 0-37.1)	0/9 (0, 0-37.1)	0/9 (0, 0-37.1)	0/9 (0, 0-37.1)
714	WI	GREEN	IXODES SCAPULARIS	0/4 (0, 0-60.4)	0/4 (0, 0-60.4)	0/4 (0, 0-60.4)	0/4 (0, 0-60.4)
715	WI	IOWA	IXODES SCAPULARIS	0/5 (0, 0-53.7)	0/5 (0, 0-53.7)	3/5 (60, 17-92.7)	0/5 (0, 0-53.7)
716	WI	IRON	IXODES SCAPULARIS	0/1 (0, 0-94.5)	0/1 (0, 0-94.5)	0/1 (0, 0-94.5)	0/1 (0, 0-94.5)
717	WI	JACKSON	IXODES SCAPULARIS	0/2 (0, 0-80.2)	0/2 (0, 0-80.2)	0/2 (0, 0-80.2)	0/2 (0, 0-80.2)
718	WI	JUNEAU	IXODES SCAPULARIS	0/2 (0, 0-80.2)	0/2 (0, 0-80.2)	1/2 (50, 9.5-90.5)	0/2 (0, 0-80.2)
719	WI	KENOSHA	IXODES SCAPULARIS	0/1 (0, 0-94.5)	0/1 (0, 0-94.5)	0/1 (0, 0-94.5)	0/1 (0, 0-94.5)
720	WI	KEWAUNEE	IXODES SCAPULARIS	0/3 (0, 0-69)	0/3 (0, 0-69)	0/3 (0, 0-69)	0/3 (0, 0-69)
721	WI	LA CROSSE	IXODES SCAPULARIS	0/2 (0, 0-80.2)	0/2 (0, 0-80.2)	1/2 (50, 9.5-90.5)	0/2 (0, 0-80.2)
722	WI	LAFAYETTE	IXODES SCAPULARIS	0/1 (0, 0-94.5)	0/1 (0, 0-94.5)	0/1 (0, 0-94.5)	1/1 (100, 5.5-100)
723	WI	LANGLADE	IXODES SCAPULARIS	0/4 (0, 0-60.4)	0/4 (0, 0-60.4)	0/4 (0, 0-60.4)	0/4 (0, 0-60.4)
724	WI	LINCOLN	IXODES SCAPULARIS	0/6 (0, 0-48.3)	0/6 (0, 0-48.3)	1/6 (16.7, 0.9-63.5)	0/6 (0, 0-48.3)
725	WI	MANITOWOC	IXODES SCAPULARIS	0/2 (0, 0-80.2)	0/2 (0, 0-80.2)	2/2 (100, 19.8-100)	0/2 (0, 0-80.2)
726	WI	MARATHON	IXODES SCAPULARIS	0/11 (0, 0-32.1)	1/11 (9.1, 0.5-42.9)	3/11 (27.3, 7.3-60.7)	0/11 (0, 0-32.1)
727	WI	MARINETTE	IXODES SCAPULARIS	0/2 (0, 0-80.2)	0/2 (0, 0-80.2)	1/2 (50, 9.5-90.5)	0/2 (0, 0-80.2)
728	WI	MARQUETTE	IXODES SCAPULARIS	0/5 (0, 0-53.7)	0/5 (0, 0-53.7)	0/5 (0, 0-53.7)	0/5 (0, 0-53.7)
729	WI	MILWAUKEE	IXODES SCAPULARIS	0/5 (0, 0-53.7)	0/5 (0, 0-53.7)	1/5 (20, 1.1-70.1)	0/5 (0, 0-53.7)
730	WI	MONROE	IXODES SCAPULARIS	0/1 (0, 0-94.5)	0/1 (0, 0-94.5)	0/1 (0, 0-94.5)	0/1 (0, 0-94.5)
731	WI	OCONTO	IXODES SCAPULARIS	1/3 (33.3, 1.8-87.5)	0/3 (0, 0-69)	1/3 (33.3, 1.8-87.5)	0/3 (0, 0-69)
732	WI	ONEIDA	IXODES SCAPULARIS	0/5 (0, 0-53.7)	0/5 (0, 0-53.7)	0/5 (0, 0-53.7)	0/5 (0, 0-53.7)
733	WI	OUTAGAMIE	IXODES SCAPULARIS	0/5 (0, 0-53.7)	0/5 (0, 0-53.7)	0/5 (0, 0-53.7)	0/5 (0, 0-53.7)
734	WI	OZAUKEE	IXODES SCAPULARIS	0/5 (0, 0-53.7)	0/5 (0, 0-53.7)	0/5 (0, 0-53.7)	0/5 (0, 0-53.7)
735	WI	PEPIN	IXODES SCAPULARIS	0/3 (0, 0-69)	0/3 (0, 0-69)	2/3 (66.7, 12.5-98.2)	0/3 (0, 0-69)
736	WI	PIERCE	IXODES SCAPULARIS	0/1 (0, 0-94.5)	0/1 (0, 0-94.5)	0/1 (0, 0-94.5)	1/1 (100, 5.5-100)
737	WI	POLK	IXODES SCAPULARIS	1/8 (12.5, 0.7-53.3)	1/8 (12.5, 0.7-53.3)	2/8 (25, 4.5-64.4)	0/8 (0, 0-40.2)
738	WI	PORTAGE	IXODES SCAPULARIS	0/6 (0, 0-48.3)	0/6 (0, 0-48.3)	1/6 (16.7, 0.9-63.5)	0/6 (0, 0-48.3)
739	WI	PRICE	IXODES SCAPULARIS	0/1 (0, 0-94.5)	0/1 (0, 0-94.5)	1/1 (100, 5.5-100)	0/1 (0, 0-94.5)
740	WI	RACINE	IXODES SCAPULARIS	0/2 (0, 0-80.2)	0/2 (0, 0-80.2)	0/2 (0, 0-80.2)	0/2 (0, 0-80.2)
741	WI	ROCK	IXODES SCAPULARIS	0/5 (0, 0-53.7)	0/5 (0, 0-53.7)	0/5 (0, 0-53.7)	0/5 (0, 0-53.7)
742	WI	RUSK	IXODES SCAPULARIS	0/4 (0, 0-60.4)	1/4 (25, 1.3-78.1)	0/4 (0, 0-60.4)	0/4 (0, 0-60.4)
743	WI	SAUK	IXODES SCAPULARIS	0/3 (0, 0-69)	0/3 (0, 0-69)	1/3 (33.3, 1.8-87.5)	0/3 (0, 0-69)
744	WI	SAWYER	IXODES SCAPULARIS	0/9 (0, 0-37.1)	0/9 (0, 0-37.1)	2/9 (22.2, 3.9-59.8)	1/9 (11.1, 0.6-49.3)
745	WI	SHEBOYGAN	IXODES SCAPULARIS	1/5 (20, 1.1-70.1)	0/5 (0, 0-53.7)	2/5 (40, 7.3-83)	0/5 (0, 0-53.7)
746	WI	ST. CROIX	IXODES SCAPULARIS	0/9 (0, 0-37.1)	0/9 (0, 0-37.1)	1/9 (11.1, 0.6-49.3)	1/9 (11.1, 0.6-49.3)
747	WI	TREMPEALEAU	IXODES SCAPULARIS	1/4 (25, 1.3-78.1)	0/4 (0, 0-60.4)	2/4 (50, 15-85)	0/4 (0, 0-60.4)
748	WI	VERNON	IXODES SCAPULARIS	0/7 (0, 0-43.9)	0/7 (0, 0-43.9)	2/7 (28.6, 5.1-69.7)	0/7 (0, 0-43.9)
749	WI	VILAS	IXODES SCAPULARIS	0/1 (0, 0-94.5)	0/1 (0, 0-94.5)	0/1 (0, 0-94.5)	0/1 (0, 0-94.5)
750	WI	WALWORTH	IXODES SCAPULARIS	0/7 (0, 0-43.9)	0/7 (0, 0-43.9)	2/7 (28.6, 5.1-69.7)	0/7 (0, 0-43.9)
751	WI	WASHBURN	IXODES SCAPULARIS	0/1 (0, 0-94.5)	0/1 (0, 0-94.5)	0/1 (0, 0-94.5)	0/1 (0, 0-94.5)
752	WI	WASHINGTON	IXODES SCAPULARIS	0/2 (0, 0-80.2)	0/2 (0, 0-80.2)	0/2 (0, 0-80.2)	0/2 (0, 0-80.2)
753	WI	WAUKESHA	IXODES SCAPULARIS	0/27 (0, 0-15.5)	0/27 (0, 0-15.5)	4/27 (14.8, 4.9-34.6)	1/27 (3.7, 0.2-20.9)
754	WI	WAUPACA	IXODES SCAPULARIS	0/14 (0, 0-26.8)	1/14 (7.1, 0.4-35.8)	3/14 (21.4, 5.7-51.2)	0/14 (0, 0-26.8)
755	WI	WAUSHARA	IXODES SCAPULARIS	0/9 (0, 0-37.1)	1/9 (11.1, 0.6-49.3)	1/9 (11.1, 0.6-49.3)	0/9 (0, 0-37.1)
756	WI	WINNEBAGO	IXODES SCAPULARIS	0/3 (0, 0-69)	0/3 (0, 0-69)	0/3 (0, 0-69)	0/3 (0, 0-69)
757	WI	WOOD	IXODES SCAPULARIS	3/9 (33.3, 9-69.1)	2/9 (22.2, 3.9-59.8)	4/9 (44.4, 15.3-77.3)	0/9 (0, 0-37.1)
758	WV	BERKELEY	IXODES SCAPULARIS	0/4 (0, 0-60.4)	0/4 (0, 0-60.4)	0/4 (0, 0-60.4)	0/4 (0, 0-60.4)
759	WV	BROOKE	IXODES SCAPULARIS	0/2 (0, 0-80.2)	0/2 (0, 0-80.2)	0/2 (0, 0-80.2)	0/2 (0, 0-80.2)
760	WV	GILMER	IXODES SCAPULARIS	0/10 (0, 0-34.5)	0/10 (0, 0-34.5)	0/10 (0, 0-34.5)	0/10 (0, 0-34.5)
761	WV	GREENBRIER	IXODES SCAPULARIS	0/1 (0, 0-94.5)	0/1 (0, 0-94.5)	0/1 (0, 0-94.5)	0/1 (0, 0-94.5)
762	WV	HAMPSHIRE	IXODES SCAPULARIS	0/1 (0, 0-94.5)	0/1 (0, 0-94.5)	0/1 (0, 0-94.5)	0/1 (0, 0-94.5)
763	WV	HARDY	IXODES SCAPULARIS	0/3 (0, 0-69)	0/3 (0, 0-69)	0/3 (0, 0-69)	0/3 (0, 0-69)
764	WV	HARRISON	IXODES SCAPULARIS	1/6 (16.7, 0.9-63.5)	0/6 (0, 0-48.3)	0/6 (0, 0-48.3)	0/6 (0, 0-48.3)
765	WV	JACKSON	IXODES SCAPULARIS	0/1 (0, 0-94.5)	0/1 (0, 0-94.5)	0/1 (0, 0-94.5)	0/1 (0, 0-94.5)
766	WV	JEFFERSON	IXODES SCAPULARIS	0/1 (0, 0-94.5)	0/1 (0, 0-94.5)	0/1 (0, 0-94.5)	0/1 (0, 0-94.5)
767	WV	KANAWHA	IXODES SCAPULARIS	0/2 (0, 0-80.2)	0/2 (0, 0-80.2)	0/2 (0, 0-80.2)	0/2 (0, 0-80.2)
768	WV	MARSHALL	IXODES SCAPULARIS	0/1 (0, 0-94.5)	0/1 (0, 0-94.5)	0/1 (0, 0-94.5)	0/1 (0, 0-94.5)
769	WV	MERCER	IXODES SCAPULARIS	0/6 (0, 0-48.3)	0/6 (0, 0-48.3)	0/6 (0, 0-48.3)	0/6 (0, 0-48.3)
770	WV	MINERAL	IXODES SCAPULARIS	0/1 (0, 0-94.5)	0/1 (0, 0-94.5)	0/1 (0, 0-94.5)	0/1 (0, 0-94.5)
771	WV	MONONGALIA	IXODES SCAPULARIS	0/6 (0, 0-48.3)	0/6 (0, 0-48.3)	1/6 (16.7, 0.9-63.5)	0/6 (0, 0-48.3)
772	WV	MONROE	IXODES SCAPULARIS	0/4 (0, 0-60.4)	0/4 (0, 0-60.4)	1/4 (25, 1.3-78.1)	1/4 (25, 1.3-78.1)
773	WV	MORGAN	IXODES SCAPULARIS	0/3 (0, 0-69)	0/3 (0, 0-69)	0/3 (0, 0-69)	0/3 (0, 0-69)
774	WV	OHIO	IXODES SCAPULARIS	0/2 (0, 0-80.2)	0/2 (0, 0-80.2)	0/2 (0, 0-80.2)	0/2 (0, 0-80.2)
775	WV	PRESTON	IXODES SCAPULARIS	1/3 (33.3, 1.8-87.5)	0/3 (0, 0-69)	0/3 (0, 0-69)	0/3 (0, 0-69)
776	WV	PUTNAM	IXODES SCAPULARIS	0/1 (0, 0-94.5)	0/1 (0, 0-94.5)	0/1 (0, 0-94.5)	0/1 (0, 0-94.5)
777	WV	RALEIGH	IXODES SCAPULARIS	0/7 (0, 0-43.9)	0/7 (0, 0-43.9)	1/7 (14.3, 0.8-58)	0/7 (0, 0-43.9)
778	WV	RANDOLPH	IXODES SCAPULARIS	0/1 (0, 0-94.5)	0/1 (0, 0-94.5)	0/1 (0, 0-94.5)	0/1 (0, 0-94.5)
779	WV	UPSHUR	IXODES SCAPULARIS	0/1 (0, 0-94.5)	0/1 (0, 0-94.5)	1/1 (100, 5.5-100)	0/1 (0, 0-94.5)
780	WV	WOOD	IXODES SCAPULARIS	0/3 (0, 0-69)	0/3 (0, 0-69)	0/3 (0, 0-69)	0/3 (0, 0-69)
